# Supplementary material for: Ribo-uORF: a comprehensive data resource of upstream open reading frames (uORFs) based on ribosome profiling
Source: Nucleic Acids Res. 2022 Nov 28;51(D1):D248–61. doi: 10.1093/nar/gkac1094 (PMC9825487; doi:10.1093/nar/gkac1094)
Supplement: gkac1094_Supplemental_Files [file gkac1094_supplemental_files.zip]

Archive with 2 entries (2 files):
- Supplement_figures_and_table_S1_caption_all_in_one.pdf
- Table_S1.xlsx
