# Supplementary material for: Ribo-uORF: a comprehensive data resource of upstream open reading frames (uORFs) based on ribosome profiling
Source: Nucleic Acids Res. 2022 Nov 28;51(D1):D248–61. doi: 10.1093/nar/gkac1094 (PMC9825487; doi:10.1093/nar/gkac1094)
Supplement: gkac1094_Supplemental_Files [file gkac1094_supplemental_files.zip › Table_S1.xlsx]

## Sheet: Ribo-seq
Study	Title	Date	Characteristics	Organism	GSM_ID	GSE ID	PMID	Pubmed_title	Type
SRX971770	N2 L4 ribo rep1	2015-03-28	strain background: N2; genotype/variation: wild-type; tissue/cell type: Whole animals; replicate: 1	Caenorhabditis elegans	GSM1646105	GSE67387	26052047	Optimization of Codon Translation Rates via tRNA Modifications Maintains Proteome Integrity.	Ribo-seq
SRX8819426	csr-1_KO_lateL4_rep2_Ribo-seq	2021-04-22	genotype: csr-1(tm892)/nT1 [unc-?(n754) let-? qIs51] (IV;V) tissue: whole worm developmental stage: Late L4 larval stage treatment: none	Caenorhabditis elegans	GSM4694772	GSE155073	34108460	Translation and codon usage regulate Argonaute slicer activity to trigger small RNA biogenesis.	Ribo-seq
SRX747697	Footprint c14 2	2014-10-30	time in development: young adults; strain: cey-1 (rrr12), cey-4 (ok858) mutant	Caenorhabditis elegans	GSM1534611	GSE62859	25378320	Functional characterization of C. elegans Y-box-binding proteins reveals tissue-specific functions and a critical role in the formation of polysomes.	Ribo-seq
SRX747696	Footprint c14 1	2014-10-30	time in development: young adults; strain: cey-1 (rrr12), cey-4 (ok858) mutant	Caenorhabditis elegans	GSM1534610	GSE62859	25378320	Functional characterization of C. elegans Y-box-binding proteins reveals tissue-specific functions and a critical role in the formation of polysomes.	Ribo-seq
SRX747695	Footprint N2 2	2014-10-30	time in development: young adults; strain: N2	Caenorhabditis elegans	GSM1534609	GSE62859	25378320	Functional characterization of C. elegans Y-box-binding proteins reveals tissue-specific functions and a critical role in the formation of polysomes.	Ribo-seq
SRX747694	Footprint N2 1	2014-10-30	time in development: young adults; strain: N2	Caenorhabditis elegans	GSM1534608	GSE62859	25378320	Functional characterization of C. elegans Y-box-binding proteins reveals tissue-specific functions and a critical role in the formation of polysomes.	Ribo-seq
SRX386035	Footprint contDevB N2 36hr	2013-12-03	time in development: 36 hours; strain: N2	Caenorhabditis elegans	GSM1277916	GSE52905	24440504	Extensive oscillatory gene expression during C. elegans larval development.	Ribo-seq
SRX386034	Footprint contDevB N2 34hr	2013-12-03	time in development: 34 hours; strain: N2	Caenorhabditis elegans	GSM1277915	GSE52905	24440504	Extensive oscillatory gene expression during C. elegans larval development.	Ribo-seq
SRX386033	Footprint contDevB N2 32hr	2013-12-03	time in development: 32 hours; strain: N2	Caenorhabditis elegans	GSM1277914	GSE52905	24440504	Extensive oscillatory gene expression during C. elegans larval development.	Ribo-seq
SRX386032	Footprint contDevB N2 30hr	2013-12-03	time in development: 30 hours; strain: N2	Caenorhabditis elegans	GSM1277913	GSE52905	24440504	Extensive oscillatory gene expression during C. elegans larval development.	Ribo-seq
SRX386031	Footprint contDevB N2 28hr	2013-12-03	time in development: 28 hours; strain: N2	Caenorhabditis elegans	GSM1277912	GSE52905	24440504	Extensive oscillatory gene expression during C. elegans larval development.	Ribo-seq
SRX386030	Footprint contDevB N2 26hr	2013-12-03	time in development: 26 hours; strain: N2	Caenorhabditis elegans	GSM1277911	GSE52905	24440504	Extensive oscillatory gene expression during C. elegans larval development.	Ribo-seq
SRX386029	Footprint contDevB N2 24hr	2013-12-03	time in development: 24 hours; strain: N2	Caenorhabditis elegans	GSM1277910	GSE52905	24440504	Extensive oscillatory gene expression during C. elegans larval development.	Ribo-seq
SRX386028	Footprint contDevB N2 22hr	2013-12-03	time in development: 22 hours; strain: N2	Caenorhabditis elegans	GSM1277909	GSE52905	24440504	Extensive oscillatory gene expression during C. elegans larval development.	Ribo-seq
SRX386027	Footprint contDevB N2 20hr	2013-12-03	time in development: 20 hours; strain: N2	Caenorhabditis elegans	GSM1277908	GSE52905	24440504	Extensive oscillatory gene expression during C. elegans larval development.	Ribo-seq
SRX386026	Footprint contDevB N2 18hr	2013-12-03	time in development: 18 hours; strain: N2	Caenorhabditis elegans	GSM1277907	GSE52905	24440504	Extensive oscillatory gene expression during C. elegans larval development.	Ribo-seq
SRX311785	Celeg-3-FED-RPF	2013-06-20	developmental stage: L1 fed 3 hours; batch: 3; strain: N2; rna subtype: ribosome protected fragments	Caenorhabditis elegans	GSM1169554	GSE48140	24098135	Conserved translatome remodeling in nematode species executing a shared developmental transition.	Ribo-seq
SRX311784	Celeg-2-FED-RPF	2013-06-20	developmental stage: L1 fed 3 hours; batch: 2; strain: N2; rna subtype: ribosome protected fragments	Caenorhabditis elegans	GSM1169553	GSE48140	24098135	Conserved translatome remodeling in nematode species executing a shared developmental transition.	Ribo-seq
SRX311782	Celeg-3-ST-RPF	2013-06-20	developmental stage: L1 diapause; batch: 3; strain: N2; rna subtype: ribosome protected fragments	Caenorhabditis elegans	GSM1169551	GSE48140	24098135	Conserved translatome remodeling in nematode species executing a shared developmental transition.	Ribo-seq
SRX311781	Celeg-2-ST-RPF	2013-06-20	developmental stage: L1 diapause; batch: 2; strain: N2; rna subtype: ribosome protected fragments	Caenorhabditis elegans	GSM1169550	GSE48140	24098135	Conserved translatome remodeling in nematode species executing a shared developmental transition.	Ribo-seq
SRX311780	Celeg-1-ST-RPF	2013-06-20	developmental stage: L1 diapause; batch: 1; strain: N2; rna subtype: ribosome protected fragments	Caenorhabditis elegans	GSM1169549	GSE48140	24098135	Conserved translatome remodeling in nematode species executing a shared developmental transition.	Ribo-seq
SRX1690291	Footprint N2 38hr	2016-04-11	time in development: 38 hours; strain: N2	Caenorhabditis elegans	GSM2113370	GSE80133	28111013	LIN41 Post-transcriptionally Silences mRNAs by Two Distinct and Position-Dependent Mechanisms.	Ribo-seq
SRX1690290	Footprint N2 36hr	2016-04-11	time in development: 36 hours; strain: N2	Caenorhabditis elegans	GSM2113369	GSE80133	28111013	LIN41 Post-transcriptionally Silences mRNAs by Two Distinct and Position-Dependent Mechanisms.	Ribo-seq
SRX1690289	Footprint N2 34hr	2016-04-11	time in development: 34 hours; strain: N2	Caenorhabditis elegans	GSM2113368	GSE80133	28111013	LIN41 Post-transcriptionally Silences mRNAs by Two Distinct and Position-Dependent Mechanisms.	Ribo-seq
SRX1690288	Footprint N2 32hr	2016-04-11	time in development: 32 hours; strain: N2	Caenorhabditis elegans	GSM2113367	GSE80133	28111013	LIN41 Post-transcriptionally Silences mRNAs by Two Distinct and Position-Dependent Mechanisms.	Ribo-seq
SRX1690287	Footprint N2 30hr	2016-04-11	time in development: 30 hours; strain: N2	Caenorhabditis elegans	GSM2113366	GSE80133	28111013	LIN41 Post-transcriptionally Silences mRNAs by Two Distinct and Position-Dependent Mechanisms.	Ribo-seq
SRX1690286	Footprint N2 28hr	2016-04-11	time in development: 28 hours; strain: N2	Caenorhabditis elegans	GSM2113365	GSE80133	28111013	LIN41 Post-transcriptionally Silences mRNAs by Two Distinct and Position-Dependent Mechanisms.	Ribo-seq
SRX1690285	Footprint N2 26hr	2016-04-11	time in development: 26 hours; strain: N2	Caenorhabditis elegans	GSM2113364	GSE80133	28111013	LIN41 Post-transcriptionally Silences mRNAs by Two Distinct and Position-Dependent Mechanisms.	Ribo-seq
SRX1690284	Footprint N2 24hr	2016-04-11	time in development: 24 hours; strain: N2	Caenorhabditis elegans	GSM2113363	GSE80133	28111013	LIN41 Post-transcriptionally Silences mRNAs by Two Distinct and Position-Dependent Mechanisms.	Ribo-seq
SRX1690283	Footprint N2 22hr	2016-04-11	time in development: 22 hours; strain: N2	Caenorhabditis elegans	GSM2113362	GSE80133	28111013	LIN41 Post-transcriptionally Silences mRNAs by Two Distinct and Position-Dependent Mechanisms.	Ribo-seq
SRX1690282	Footprint N2 20hr	2016-04-11	time in development: 20 hours; strain: N2	Caenorhabditis elegans	GSM2113361	GSE80133	28111013	LIN41 Post-transcriptionally Silences mRNAs by Two Distinct and Position-Dependent Mechanisms.	Ribo-seq
SRX1690281	Footprint N2 18hr	2016-04-11	time in development: 18 hours; strain: N2	Caenorhabditis elegans	GSM2113360	GSE80133	28111013	LIN41 Post-transcriptionally Silences mRNAs by Two Distinct and Position-Dependent Mechanisms.	Ribo-seq
SRX8819428	N2_WTklp-7_lateL4_rep2_Ribo-seq	2020-07-24	genotype: N2 tissue: whole worm developmental stage: Late L4 larval stage treatment: none	Caenorhabditis elegans	GSM4694774	GSE155073	34108460	Translation and codon usage regulate Argonaute slicer activity to trigger small RNA biogenesis.	Ribo-seq
SRX8819425	csr-1_KO_lateL4_rep1_Ribo-seq	2020-07-24	genotype: csr-1(tm892)/nT1 [unc-?(n754) let-? qIs51] (IV;V) tissue: whole worm developmental stage: Late L4 larval stage treatment: none	Caenorhabditis elegans	GSM4694771	GSE155073	34108460	Translation and codon usage regulate Argonaute slicer activity to trigger small RNA biogenesis.	Ribo-seq
SRX8819424	N2_2_WTcsr-1_lateL4_rep2_Ribo-seq	2020-07-24	genotype: N2 tissue: whole worm developmental stage: Late L4 larval stage treatment: none	Caenorhabditis elegans	GSM4694770	GSE155073	34108460	Translation and codon usage regulate Argonaute slicer activity to trigger small RNA biogenesis.	Ribo-seq
SRX8819423	N2_2_WTcsr-1_lateL4_rep1_Ribo-seq	2020-07-24	genotype: N2 tissue: whole worm developmental stage: Late L4 larval stage treatment: none	Caenorhabditis elegans	GSM4694769	GSE155073	34108460	Translation and codon usage regulate Argonaute slicer activity to trigger small RNA biogenesis.	Ribo-seq
SRX8819422	csr-1_ADH_lateL4_rep3_Ribo-seq	2020-07-24	genotype: csr-1(tm892)/nT1 [unc-?(n754) let-? qIs51] (IV;V) tissue: whole worm developmental stage: Late L4 larval stage treatment: none	Caenorhabditis elegans	GSM4694768	GSE155073	34108460	Translation and codon usage regulate Argonaute slicer activity to trigger small RNA biogenesis.	Ribo-seq
SRX8819421	csr-1_ADH_lateL4_rep2_Ribo-seq	2020-07-24	genotype: csr-1(tm892)/nT1 [unc-?(n754) let-? qIs51] (IV;V) tissue: whole worm developmental stage: Late L4 larval stage treatment: none	Caenorhabditis elegans	GSM4694767	GSE155073	34108460	Translation and codon usage regulate Argonaute slicer activity to trigger small RNA biogenesis.	Ribo-seq
SRX8819420	csr-1_ADH_lateL4_rep1_Ribo-seq	2020-07-24	genotype: csr-1(tm892)/nT1 [unc-?(n754) let-? qIs51] (IV;V) tissue: whole worm developmental stage: Late L4 larval stage treatment: none	Caenorhabditis elegans	GSM4694766	GSE155073	34108460	Translation and codon usage regulate Argonaute slicer activity to trigger small RNA biogenesis.	Ribo-seq
SRX8819419	N2_1_WTcsr-1_lateL4_rep3_Ribo-seq	2020-07-24	genotype: N2 tissue: whole worm developmental stage: Late L4 larval stage treatment: none	Caenorhabditis elegans	GSM4694765	GSE155073	34108460	Translation and codon usage regulate Argonaute slicer activity to trigger small RNA biogenesis.	Ribo-seq
SRX8819418	N2_1_WTcsr-1_lateL4_rep2_Ribo-seq	2020-07-24	genotype: N2 tissue: whole worm developmental stage: Late L4 larval stage treatment: none	Caenorhabditis elegans	GSM4694764	GSE155073	34108460	Translation and codon usage regulate Argonaute slicer activity to trigger small RNA biogenesis.	Ribo-seq
SRX8819417	N2_1_WTcsr-1_lateL4_rep1_Ribo-seq	2020-07-24	genotype: N2 tissue: whole worm developmental stage: Late L4 larval stage treatment: none	Caenorhabditis elegans	GSM4694763	GSE155073	34108460	Translation and codon usage regulate Argonaute slicer activity to trigger small RNA biogenesis.	Ribo-seq
SRX878010	04_N2_893_GCkit	2015-02-14	strain: N2 age: young adult	Caenorhabditis elegans	GSM1611594	GSE65948	26102273	Transcriptome-wide measurement of ribosomal occupancy by ribosome profiling.	Ribo-seq
SRX878009	03_N2_893_SGkit	2015-02-14	strain: N2 age: young adult	Caenorhabditis elegans	GSM1611593	GSE65948	26102273	Transcriptome-wide measurement of ribosomal occupancy by ribosome profiling.	Ribo-seq
SRX878008	02_N2_893_GCop	2015-02-14	strain: N2 age: young adult	Caenorhabditis elegans	GSM1611592	GSE65948	26102273	Transcriptome-wide measurement of ribosomal occupancy by ribosome profiling.	Ribo-seq
SRX878007	01_N2_893_SGop	2015-02-14	strain: N2 age: young adult	Caenorhabditis elegans	GSM1611591	GSE65948	26102273	Transcriptome-wide measurement of ribosomal occupancy by ribosome profiling.	Ribo-seq
SRX7830176	riboH27nsun2	2020-03-03	datapipeline: Pipeline1 temperature: 27 genotype: noNSUN	Caenorhabditis elegans	GSM4369062	GSE146256	33283887	Translational adaptation to heat stress is mediated by RNA 5-methylcytosine in Caenorhabditis elegans.	Ribo-seq
SRX7830175	riboH27nsun1	2020-03-03	datapipeline: Pipeline1 temperature: 27 genotype: noNSUN	Caenorhabditis elegans	GSM4369061	GSE146256	33283887	Translational adaptation to heat stress is mediated by RNA 5-methylcytosine in Caenorhabditis elegans.	Ribo-seq
SRX7830174	riboH27WT3	2020-03-03	datapipeline: Pipeline1 temperature: 27 genotype: WT	Caenorhabditis elegans	GSM4369060	GSE146256	33283887	Translational adaptation to heat stress is mediated by RNA 5-methylcytosine in Caenorhabditis elegans.	Ribo-seq
SRX7830173	riboH27WT2	2020-03-03	datapipeline: Pipeline1 temperature: 27 genotype: WT	Caenorhabditis elegans	GSM4369059	GSE146256	33283887	Translational adaptation to heat stress is mediated by RNA 5-methylcytosine in Caenorhabditis elegans.	Ribo-seq
SRX7830172	riboH27WT1	2020-03-03	datapipeline: Pipeline1 temperature: 27 genotype: WT	Caenorhabditis elegans	GSM4369058	GSE146256	33283887	Translational adaptation to heat stress is mediated by RNA 5-methylcytosine in Caenorhabditis elegans.	Ribo-seq
SRX7830171	riboL20nsun3	2020-03-03	datapipeline: Pipeline1 temperature: 20 genotype: noNSUN	Caenorhabditis elegans	GSM4369057	GSE146256	33283887	Translational adaptation to heat stress is mediated by RNA 5-methylcytosine in Caenorhabditis elegans.	Ribo-seq
SRX7830170	riboL20nsun2	2020-03-03	datapipeline: Pipeline1 temperature: 20 genotype: noNSUN	Caenorhabditis elegans	GSM4369056	GSE146256	33283887	Translational adaptation to heat stress is mediated by RNA 5-methylcytosine in Caenorhabditis elegans.	Ribo-seq
SRX7830169	riboL20nsun1	2020-03-03	datapipeline: Pipeline1 temperature: 20 genotype: noNSUN	Caenorhabditis elegans	GSM4369055	GSE146256	33283887	Translational adaptation to heat stress is mediated by RNA 5-methylcytosine in Caenorhabditis elegans.	Ribo-seq
SRX7830168	riboL20WT3	2020-03-03	datapipeline: Pipeline1 temperature: 20 genotype: WT	Caenorhabditis elegans	GSM4369054	GSE146256	33283887	Translational adaptation to heat stress is mediated by RNA 5-methylcytosine in Caenorhabditis elegans.	Ribo-seq
SRX7830167	riboL20WT2	2020-03-03	datapipeline: Pipeline1 temperature: 20 genotype: WT	Caenorhabditis elegans	GSM4369053	GSE146256	33283887	Translational adaptation to heat stress is mediated by RNA 5-methylcytosine in Caenorhabditis elegans.	Ribo-seq
SRX7830166	riboL20WT1	2020-03-03	datapipeline: Pipeline1 temperature: 20 genotype: WT	Caenorhabditis elegans	GSM4369052	GSE146256	33283887	Translational adaptation to heat stress is mediated by RNA 5-methylcytosine in Caenorhabditis elegans.	Ribo-seq
SRX7815133	Germline_inherited_small_RNAs_facilitate_the_clearance_of_untranslated_maternal_mRNAs_in_C._elegans_embryos_(Ribo-Seq)	2020-02-27	genotype: N2 tissue: whole embryo developmental stage: early embryos treatment: none	Caenorhabditis elegans	GSM4363855	GSE146059	33664268	Germline inherited small RNAs facilitate the clearance of untranslated maternal mRNAs in C. elegans embryos.	Ribo-seq
SRX7815132	Germline_inherited_small_RNAs_facilitate_the_clearance_of_untranslated_maternal_mRNAs_in_C._elegans_embryos_(Ribo-Seq)	2020-02-27	genotype: N2 tissue: whole embryo developmental stage: early embryos treatment: none	Caenorhabditis elegans	GSM4363854	GSE146059	33664268	Germline inherited small RNAs facilitate the clearance of untranslated maternal mRNAs in C. elegans embryos.	Ribo-seq
SRX7815131	Germline_inherited_small_RNAs_facilitate_the_clearance_of_untranslated_maternal_mRNAs_in_C._elegans_embryos_(Ribo-Seq)	2020-02-27	genotype: N2 tissue: whole embryo developmental stage: early embryos treatment: none	Caenorhabditis elegans	GSM4363853	GSE146059	33664268	Germline inherited small RNAs facilitate the clearance of untranslated maternal mRNAs in C. elegans embryos.	Ribo-seq
SRX2352818	Bayesian Prediction of RNA Translation from Ribosome Profiling	2016-11-16	Caenorhabditis elegans_strain_N2_Transcriptome_or_Gene_expression	Caenorhabditis elegans	-	-	-	-	Ribo-seq
SRX2352801	Bayesian Prediction of RNA Translation from Ribosome Profiling	2016-11-16	Caenorhabditis elegans_strain_N2_Transcriptome_or_Gene_expression	Caenorhabditis elegans	-	-	-	-	Ribo-seq
SRX2352796	Bayesian Prediction of RNA Translation from Ribosome Profiling	2016-11-16	Caenorhabditis elegans_strain_N2_Transcriptome_or_Gene_expression	Caenorhabditis elegans	-	-	-	-	Ribo-seq
SRX2352779	Bayesian Prediction of RNA Translation from Ribosome Profiling	2016-11-16	Caenorhabditis elegans_strain_N2_Transcriptome_or_Gene_expression	Caenorhabditis elegans	-	-	-	-	Ribo-seq
SRX2352572	Bayesian Prediction of RNA Translation from Ribosome Profiling	2016-11-16	Caenorhabditis elegans_strain_N2_Transcriptome_or_Gene_expression	Caenorhabditis elegans	-	-	-	-	Ribo-seq
SRX2349147	Bayesian Prediction of RNA Translation from Ribosome Profiling	2016-11-15	Caenorhabditis elegans_strain_N2_Transcriptome_or_Gene_expression	Caenorhabditis elegans	-	-	-	-	Ribo-seq
SRX1690311	Post-transcriptional_regulation_by_the_let-7_microRNA_and_the_TRIM-NHL_protein_LIN41_[Ribosome_footprinting]	2016-04-11	time in development: 34 hours strain: lin-41(xe11);let-7(n2853)	Caenorhabditis elegans	GSM2113390	GSE80133	28111013	LIN41 Post-transcriptionally Silences mRNAs by Two Distinct and Position-Dependent Mechanisms.	Ribo-seq
SRX1690308	Post-transcriptional_regulation_by_the_let-7_microRNA_and_the_TRIM-NHL_protein_LIN41_[Ribosome_footprinting]	2016-04-11	time in development: 34 hours strain: lin-41(xe11);let-7(n2853)	Caenorhabditis elegans	GSM2113387	GSE80133	28111013	LIN41 Post-transcriptionally Silences mRNAs by Two Distinct and Position-Dependent Mechanisms.	Ribo-seq
SRX1690306	Post-transcriptional_regulation_by_the_let-7_microRNA_and_the_TRIM-NHL_protein_LIN41_[Ribosome_footprinting]	2016-04-11	time in development: 34 hours strain: lin-41(xe11);let-7(n2853)	Caenorhabditis elegans	GSM2113385	GSE80133	28111013	LIN41 Post-transcriptionally Silences mRNAs by Two Distinct and Position-Dependent Mechanisms.	Ribo-seq
SRX1690305	Post-transcriptional_regulation_by_the_let-7_microRNA_and_the_TRIM-NHL_protein_LIN41_[Ribosome_footprinting]	2016-04-11	time in development: 34 hours strain: lin-41(xe11);let-7(n2853)	Caenorhabditis elegans	GSM2113384	GSE80133	28111013	LIN41 Post-transcriptionally Silences mRNAs by Two Distinct and Position-Dependent Mechanisms.	Ribo-seq
SRX1690301	Post-transcriptional_regulation_by_the_let-7_microRNA_and_the_TRIM-NHL_protein_LIN41_[Ribosome_footprinting]	2016-04-11	time in development: 34 hours strain: lin-41(xe11);let-7(n2853)	Caenorhabditis elegans	GSM2113380	GSE80133	28111013	LIN41 Post-transcriptionally Silences mRNAs by Two Distinct and Position-Dependent Mechanisms.	Ribo-seq
SRX1690299	Post-transcriptional_regulation_by_the_let-7_microRNA_and_the_TRIM-NHL_protein_LIN41_[Ribosome_footprinting]	2016-04-11	time in development: 34 hours strain: lin-41(xe11);let-7(n2853)	Caenorhabditis elegans	GSM2113378	GSE80133	28111013	LIN41 Post-transcriptionally Silences mRNAs by Two Distinct and Position-Dependent Mechanisms.	Ribo-seq
SRX1690298	Post-transcriptional_regulation_by_the_let-7_microRNA_and_the_TRIM-NHL_protein_LIN41_[Ribosome_footprinting]	2016-04-11	time in development: 34 hours strain: lin-41(xe11);let-7(n2853)	Caenorhabditis elegans	GSM2113377	GSE80133	28111013	LIN41 Post-transcriptionally Silences mRNAs by Two Distinct and Position-Dependent Mechanisms.	Ribo-seq
SRX1690297	Post-transcriptional_regulation_by_the_let-7_microRNA_and_the_TRIM-NHL_protein_LIN41_[Ribosome_footprinting]	2016-04-11	time in development: 34 hours strain: lin-41(xe11);let-7(n2853)	Caenorhabditis elegans	GSM2113376	GSE80133	28111013	LIN41 Post-transcriptionally Silences mRNAs by Two Distinct and Position-Dependent Mechanisms.	Ribo-seq
SRX1690296	Post-transcriptional_regulation_by_the_let-7_microRNA_and_the_TRIM-NHL_protein_LIN41_[Ribosome_footprinting]	2016-04-11	time in development: 34 hours strain: lin-41(xe11);let-7(n2853)	Caenorhabditis elegans	GSM2113375	GSE80133	28111013	LIN41 Post-transcriptionally Silences mRNAs by Two Distinct and Position-Dependent Mechanisms.	Ribo-seq
SRX1690295	Post-transcriptional_regulation_by_the_let-7_microRNA_and_the_TRIM-NHL_protein_LIN41_[Ribosome_footprinting]	2016-04-11	time in development: 34 hours strain: lin-41(xe11);let-7(n2853)	Caenorhabditis elegans	GSM2113374	GSE80133	28111013	LIN41 Post-transcriptionally Silences mRNAs by Two Distinct and Position-Dependent Mechanisms.	Ribo-seq
SRX1690294	Post-transcriptional_regulation_by_the_let-7_microRNA_and_the_TRIM-NHL_protein_LIN41_[Ribosome_footprinting]	2016-04-11	time in development: 34 hours strain: lin-41(xe11);let-7(n2853)	Caenorhabditis elegans	GSM2113373	GSE80133	28111013	LIN41 Post-transcriptionally Silences mRNAs by Two Distinct and Position-Dependent Mechanisms.	Ribo-seq
SRX1690293	Post-transcriptional_regulation_by_the_let-7_microRNA_and_the_TRIM-NHL_protein_LIN41_[Ribosome_footprinting]	2016-04-11	time in development: 34 hours strain: lin-41(xe11);let-7(n2853)	Caenorhabditis elegans	GSM2113372	GSE80133	28111013	LIN41 Post-transcriptionally Silences mRNAs by Two Distinct and Position-Dependent Mechanisms.	Ribo-seq
SRX1690292	Post-transcriptional_regulation_by_the_let-7_microRNA_and_the_TRIM-NHL_protein_LIN41_[Ribosome_footprinting]	2016-04-11	time in development: 34 hours strain: lin-41(xe11);let-7(n2853)	Caenorhabditis elegans	GSM2113371	GSE80133	28111013	LIN41 Post-transcriptionally Silences mRNAs by Two Distinct and Position-Dependent Mechanisms.	Ribo-seq
SRX1690280	Post-transcriptional_regulation_by_the_let-7_microRNA_and_the_TRIM-NHL_protein_LIN41_[Ribosome_footprinting]	2016-04-11	time in development: 34 hours strain: lin-41(xe11);let-7(n2853)	Caenorhabditis elegans	GSM2113359	GSE80133	28111013	LIN41 Post-transcriptionally Silences mRNAs by Two Distinct and Position-Dependent Mechanisms.	Ribo-seq
SRX1690279	Post-transcriptional_regulation_by_the_let-7_microRNA_and_the_TRIM-NHL_protein_LIN41_[Ribosome_footprinting]	2016-04-11	time in development: 34 hours strain: lin-41(xe11);let-7(n2853)	Caenorhabditis elegans	GSM2113358	GSE80133	28111013	LIN41 Post-transcriptionally Silences mRNAs by Two Distinct and Position-Dependent Mechanisms.	Ribo-seq
SRX1690278	Post-transcriptional_regulation_by_the_let-7_microRNA_and_the_TRIM-NHL_protein_LIN41_[Ribosome_footprinting]	2016-04-11	time in development: 34 hours strain: lin-41(xe11);let-7(n2853)	Caenorhabditis elegans	GSM2113357	GSE80133	28111013	LIN41 Post-transcriptionally Silences mRNAs by Two Distinct and Position-Dependent Mechanisms.	Ribo-seq
SRX1690277	Post-transcriptional_regulation_by_the_let-7_microRNA_and_the_TRIM-NHL_protein_LIN41_[Ribosome_footprinting]	2016-04-11	time in development: 34 hours strain: lin-41(xe11);let-7(n2853)	Caenorhabditis elegans	GSM2113356	GSE80133	28111013	LIN41 Post-transcriptionally Silences mRNAs by Two Distinct and Position-Dependent Mechanisms.	Ribo-seq
SRX1690276	Post-transcriptional_regulation_by_the_let-7_microRNA_and_the_TRIM-NHL_protein_LIN41_[Ribosome_footprinting]	2016-04-11	time in development: 34 hours strain: lin-41(xe11);let-7(n2853)	Caenorhabditis elegans	GSM2113355	GSE80133	28111013	LIN41 Post-transcriptionally Silences mRNAs by Two Distinct and Position-Dependent Mechanisms.	Ribo-seq
SRX1690275	Post-transcriptional_regulation_by_the_let-7_microRNA_and_the_TRIM-NHL_protein_LIN41_[Ribosome_footprinting]	2016-04-11	time in development: 34 hours strain: lin-41(xe11);let-7(n2853)	Caenorhabditis elegans	GSM2113354	GSE80133	28111013	LIN41 Post-transcriptionally Silences mRNAs by Two Distinct and Position-Dependent Mechanisms.	Ribo-seq
SRX1690274	Post-transcriptional_regulation_by_the_let-7_microRNA_and_the_TRIM-NHL_protein_LIN41_[Ribosome_footprinting]	2016-04-11	time in development: 34 hours strain: lin-41(xe11);let-7(n2853)	Caenorhabditis elegans	GSM2113353	GSE80133	28111013	LIN41 Post-transcriptionally Silences mRNAs by Two Distinct and Position-Dependent Mechanisms.	Ribo-seq
SRX1690273	Post-transcriptional_regulation_by_the_let-7_microRNA_and_the_TRIM-NHL_protein_LIN41_[Ribosome_footprinting]	2016-04-11	time in development: 34 hours strain: lin-41(xe11);let-7(n2853)	Caenorhabditis elegans	GSM2113352	GSE80133	28111013	LIN41 Post-transcriptionally Silences mRNAs by Two Distinct and Position-Dependent Mechanisms.	Ribo-seq
SRX1690272	Post-transcriptional_regulation_by_the_let-7_microRNA_and_the_TRIM-NHL_protein_LIN41_[Ribosome_footprinting]	2016-04-11	time in development: 34 hours strain: lin-41(xe11);let-7(n2853)	Caenorhabditis elegans	GSM2113351	GSE80133	28111013	LIN41 Post-transcriptionally Silences mRNAs by Two Distinct and Position-Dependent Mechanisms.	Ribo-seq
SRX1690271	Post-transcriptional_regulation_by_the_let-7_microRNA_and_the_TRIM-NHL_protein_LIN41_[Ribosome_footprinting]	2016-04-11	time in development: 34 hours strain: lin-41(xe11);let-7(n2853)	Caenorhabditis elegans	GSM2113350	GSE80133	28111013	LIN41 Post-transcriptionally Silences mRNAs by Two Distinct and Position-Dependent Mechanisms.	Ribo-seq
SRX160518	Bayesian Prediction of RNA Translation from Ribosome Profiling	2012-07-17	Caenorhabditis elegans_ribosome_profiling_of_miRNA_targets	Caenorhabditis elegans	-	-	-	-	Ribo-seq
SRX160515	Bayesian Prediction of RNA Translation from Ribosome Profiling	2012-07-17	Caenorhabditis elegans_ribosome_profiling_of_miRNA_targets	Caenorhabditis elegans	-	-	-	-	Ribo-seq
SRX12196740	Refed 60 min trl-1(cas1078) rep2 Ribo-Seq	2021-09-15	strain: GOU4736; genotype:trl-1(cas1078); treatment: starved for 6 days and refed with food for 60 min	Caenorhabditis elegans	GSM5580326	GSE184209	35482917	An antagonistic pleiotropic gene regulates the reproduction and longevity tradeoff.	Ribo-seq
SRX12196739	Refed 60 min trl-1(cas1078) rep1 Ribo-Seq	2021-09-15	strain: GOU4736;genotype: trl-1(cas1078);treatment: starved for 6 days and refed with food for 60 min	Caenorhabditis elegans	GSM5580325	GSE184209	35482917	An antagonistic pleiotropic gene regulates the reproduction and longevity tradeoff.	Ribo-seq
SRX12196738	Refed 30 min trl-1(cas1078) rep2 Ribo-Seq	2021-09-15	strain: GOU4736;genotype: trl-1(cas1078);treatment: starved for 6 days and refed with food for 30 min	Caenorhabditis elegans	GSM5580324	GSE184209	35482917	An antagonistic pleiotropic gene regulates the reproduction and longevity tradeoff.	Ribo-seq
SRX12196737	Refed 30 min trl-1(cas1078) rep1 Ribo-Seq	2021-09-15	strain: GOU4736;genotype: trl-1(cas1078);treatment: starved for 6 days and refed with food for 30 min	Caenorhabditis elegans	GSM5580323	GSE184209	35482917	An antagonistic pleiotropic gene regulates the reproduction and longevity tradeoff.	Ribo-seq
SRX12196736	Refed 10 min trl-1(cas1078) rep2 Ribo-Seq	2021-09-15	strain: GOU4736;genotype: trl-1(cas1078);treatment: starved for 6 days and refed with food for 10 min	Caenorhabditis elegans	GSM5580322	GSE184209	35482917	An antagonistic pleiotropic gene regulates the reproduction and longevity tradeoff.	Ribo-seq
SRX12196735	Refed 10 min trl-1(cas1078) rep1 Ribo-Seq	2021-09-15	strain: GOU4736;genotype: trl-1(cas1078);treatment: starved for 6 days and refed with food for 10 min	Caenorhabditis elegans	GSM5580321	GSE184209	35482917	An antagonistic pleiotropic gene regulates the reproduction and longevity tradeoff.	Ribo-seq
SRX12196734	Starved trl-1(cas1078) rep2 Ribo-Seq	2021-09-15	strain: GOU4736 genotype: trl-1(cas1078) treatment: starved for 6 days	Caenorhabditis elegans	GSM5580320	GSE184209	35482917	An antagonistic pleiotropic gene regulates the reproduction and longevity tradeoff.	Ribo-seq
SRX12196733	Starved trl-1(cas1078) rep1 Ribo-Seq	2021-09-15	strain: GOU4736 genotype: trl-1(cas1078) treatment: starved for 6 days	Caenorhabditis elegans	GSM5580319	GSE184209	35482917	An antagonistic pleiotropic gene regulates the reproduction and longevity tradeoff.	Ribo-seq
SRX12196732	Non-starved trl-1(cas1078) rep2 Ribo-Seq	2021-09-15	strain: GOU4736 genotype: trl-1(cas1078) treatment: non-starved	Caenorhabditis elegans	GSM5580318	GSE184209	35482917	An antagonistic pleiotropic gene regulates the reproduction and longevity tradeoff.	Ribo-seq
SRX12196731	Non-starved trl-1(cas1078) rep1 Ribo-Seq	2021-09-15	strain: GOU4736 genotype: trl-1(cas1078) treatment: non-starved	Caenorhabditis elegans	GSM5580317	GSE184209	35482917	An antagonistic pleiotropic gene regulates the reproduction and longevity tradeoff.	Ribo-seq
SRX12196720	Refed 60 min trl-1(cas1077) rep2 Ribo-Seq	2021-09-15	strain: GOU4735 genotype: trl-1(cas1077) treatment: starved for 6 days and refed with food for 60 min	Caenorhabditis elegans	GSM5580306	GSE184209	35482917	An antagonistic pleiotropic gene regulates the reproduction and longevity tradeoff.	Ribo-seq
SRX12196719	Refed 60 min trl-1(cas1077) rep1 Ribo-Seq	2021-09-15	strain: GOU4735 genotype: trl-1(cas1077) treatment: starved for 6 days and refed with food for 60 min	Caenorhabditis elegans	GSM5580305	GSE184209	35482917	An antagonistic pleiotropic gene regulates the reproduction and longevity tradeoff.	Ribo-seq
SRX12196718	Refed 30 min trl-1(cas1077) rep2 Ribo-Seq	2021-09-15	strain: GOU4735 genotype: trl-1(cas1077) treatment: starved for 6 days and refed with food for 60 min	Caenorhabditis elegans	GSM5580304	GSE184209	35482917	An antagonistic pleiotropic gene regulates the reproduction and longevity tradeoff.	Ribo-seq
SRX12196717	Refed 30 min trl-1(cas1077) rep1 Ribo-Seq	2021-09-15	strain: GOU4735 genotype: trl-1(cas1077) treatment: starved for 6 days and refed with food for 60 min	Caenorhabditis elegans	GSM5580303	GSE184209	35482917	An antagonistic pleiotropic gene regulates the reproduction and longevity tradeoff.	Ribo-seq
SRX12196716	Refed 10 min trl-1(cas1077) rep2 Ribo-Seq	2021-09-15	strain: GOU4735 genotype: trl-1(cas1077) treatment: starved for 6 days and refed with food for 10 min	Caenorhabditis elegans	GSM5580302	GSE184209	35482917	An antagonistic pleiotropic gene regulates the reproduction and longevity tradeoff.	Ribo-seq
SRX12196715	Refed 10 min trl-1(cas1077) rep1 Ribo-Seq	2021-09-15	strain: GOU4735 genotype: trl-1(cas1077) treatment: starved for 6 days and refed with food for 10 min	Caenorhabditis elegans	GSM5580301	GSE184209	35482917	An antagonistic pleiotropic gene regulates the reproduction and longevity tradeoff.	Ribo-seq
SRX12196714	Starved trl-1(cas1077) rep2 Ribo-Seq	2021-09-15	strain: GOU4735 genotype: trl-1(cas1077) treatment: starved for 6 days	Caenorhabditis elegans	GSM5580300	GSE184209	35482917	An antagonistic pleiotropic gene regulates the reproduction and longevity tradeoff.	Ribo-seq
SRX12196713	Starved trl-1(cas1077) rep1 Ribo-Seq	2021-09-15	strain: GOU4735 genotype: trl-1(cas1077) treatment: starved for 6 days	Caenorhabditis elegans	GSM5580299	GSE184209	35482917	An antagonistic pleiotropic gene regulates the reproduction and longevity tradeoff.	Ribo-seq
SRX12196712	Non-starved trl-1(cas1077) rep2 Ribo-Seq	2021-09-15	strain: GOU4735 genotype: trl-1(cas1077) treatment: non-starved	Caenorhabditis elegans	GSM5580298	GSE184209	35482917	An antagonistic pleiotropic gene regulates the reproduction and longevity tradeoff.	Ribo-seq
SRX12196711	Non-starved trl-1(cas1077) rep1 Ribo-Seq	2021-09-15	strain: GOU4735genotype: trl-1(cas1077)treatment: non-starved	Caenorhabditis elegans	GSM5580297	GSE184209	35482917	An antagonistic pleiotropic gene regulates the reproduction and longevity tradeoff.	Ribo-seq
SRX12196700	Refed 60 min WT rep2 Ribo-Seq	2021-09-15	strain: N2genotype: wide-typetreatment: starved for 6 days and refed with food for 60 min	Caenorhabditis elegans	GSM5580286	GSE184209	35482917	An antagonistic pleiotropic gene regulates the reproduction and longevity tradeoff.	Ribo-seq
SRX12196699	Refed 60 min WT rep1 Ribo-Seq	2021-09-15	strain: N2genotype: wide-typetreatment: starved for 6 days and refed with food for 60 min	Caenorhabditis elegans	GSM5580285	GSE184209	35482917	An antagonistic pleiotropic gene regulates the reproduction and longevity tradeoff.	Ribo-seq
SRX12196698	Refed 30 min WT rep2 Ribo-Seq	2021-09-15	strain: N2 genotype: wide-type treatment: starved for 6 days and refed with food for 30 min	Caenorhabditis elegans	GSM5580284	GSE184209	35482917	An antagonistic pleiotropic gene regulates the reproduction and longevity tradeoff.	Ribo-seq
SRX12196697	Refed 30 min WT rep1 Ribo-Seq	2021-09-15	strain: N2 genotype: wide-type treatment: starved for 6 days and refed with food for 30 min	Caenorhabditis elegans	GSM5580283	GSE184209	35482917	An antagonistic pleiotropic gene regulates the reproduction and longevity tradeoff.	Ribo-seq
SRX12196696	Refed 10 min WT rep2 Ribo-Seq	2021-09-15	strain: N2 genotype: wide-type treatment: starved for 6 days and refed with food for 10 min	Caenorhabditis elegans	GSM5580282	GSE184209	35482917	An antagonistic pleiotropic gene regulates the reproduction and longevity tradeoff.	Ribo-seq
SRX12196695	Refed 10 min WT rep1 Ribo-Seq	2021-09-15	strain: N2 genotype: wide-type treatment: starved for 6 days and refed with food for 10 min	Caenorhabditis elegans	GSM5580281	GSE184209	35482917	An antagonistic pleiotropic gene regulates the reproduction and longevity tradeoff.	Ribo-seq
SRX12196694	Starved WT rep2 Ribo-Seq	2021-09-15	strain: N2 genotype: wide-type treatment: starved for 6 days	Caenorhabditis elegans	GSM5580280	GSE184209	35482917	An antagonistic pleiotropic gene regulates the reproduction and longevity tradeoff.	Ribo-seq
SRX12196693	Starved WT rep1 Ribo-Seq	2021-09-15	strain: N2 genotype: wide-type treatment: starved for 6 days	Caenorhabditis elegans	GSM5580279	GSE184209	35482917	An antagonistic pleiotropic gene regulates the reproduction and longevity tradeoff.	Ribo-seq
SRX12196692	Non-starved WT rep2 Ribo-Seq	2021-09-15	strain: N2 genotype: wide-type treatment: non-starved	Caenorhabditis elegans	GSM5580278	GSE184209	35482917	An antagonistic pleiotropic gene regulates the reproduction and longevity tradeoff.	Ribo-seq
SRX12196691	Non-starved WT rep1 Ribo-Seq	2021-09-15	strain: N2 genotype: wide-type treatment: non-starved	Caenorhabditis elegans	GSM5580277	GSE184209	35482917	An antagonistic pleiotropic gene regulates the reproduction and longevity tradeoff.	Ribo-seq
SRX10556687	VT3797_rep_C [Ribo-seq]	2021-04-08	genotype: maIs105;let-7(ma435) Stage: mid L4 temperature: 20C	Caenorhabditis elegans	GSM5231638	GSE171726	35476978	Critical contribution of 3' non-seed base pairing to the in vivo function of the evolutionarily conserved let-7a microRNA.	Ribo-seq
SRX10556686	VT3797_rep_B [Ribo-seq]	2021-04-08	genotype: maIs105;let-7(ma435) Stage: mid L4 temperature: 20C	Caenorhabditis elegans	GSM5231637	GSE171726	35476978	Critical contribution of 3' non-seed base pairing to the in vivo function of the evolutionarily conserved let-7a microRNA.	Ribo-seq
SRX10556685	VT3797_rep_A [Ribo-seq]	2021-04-08	genotype: maIs105;let-7(ma435) Stage: mid L4 temperature: 20C	Caenorhabditis elegans	GSM5231636	GSE171726	35476978	Critical contribution of 3' non-seed base pairing to the in vivo function of the evolutionarily conserved let-7a microRNA.	Ribo-seq
SRX10556684	VT1367_rep_C [Ribo-seq]	2021-04-08	genotype: maIs105 Stage: mid L4 temperature: 20C	Caenorhabditis elegans	GSM5231635	GSE171726	35476978	Critical contribution of 3' non-seed base pairing to the in vivo function of the evolutionarily conserved let-7a microRNA.	Ribo-seq
SRX10556683	VT1367_rep_B [Ribo-seq]	2021-04-08	genotype: maIs105 Stage: mid L4 temperature: 20C	Caenorhabditis elegans	GSM5231634	GSE171726	35476978	Critical contribution of 3' non-seed base pairing to the in vivo function of the evolutionarily conserved let-7a microRNA.	Ribo-seq
SRX10556682	VT1367_rep_A [Ribo-seq]	2021-04-08	genotype: maIs105 Stage: mid L4 temperature: 20C	Caenorhabditis elegans	GSM5231633	GSE171726	35476978	Critical contribution of 3' non-seed base pairing to the in vivo function of the evolutionarily conserved let-7a microRNA.	Ribo-seq
SRX10556681	VT3878_rep_C [Ribo-seq]	2021-04-08	genotype: lin-41(tn1541ma480);let-7(ma432) Stage: mid L4 temperature: 20C	Caenorhabditis elegans	GSM5231632	GSE171726	35476978	Critical contribution of 3' non-seed base pairing to the in vivo function of the evolutionarily conserved let-7a microRNA.	Ribo-seq
SRX10556680	VT3878_rep_B [Ribo-seq]	2021-04-08	genotype: lin-41(tn1541ma480);let-7(ma432) Stage: mid L4 temperature: 20C	Caenorhabditis elegans	GSM5231631	GSE171726	35476978	Critical contribution of 3' non-seed base pairing to the in vivo function of the evolutionarily conserved let-7a microRNA.	Ribo-seq
SRX10556679	VT3878_rep_A [Ribo-seq]	2021-04-08	genotype: lin-41(tn1541ma480);let-7(ma432) Stage: mid L4 temperature: 20C	Caenorhabditis elegans	GSM5231630	GSE171726	35476978	Critical contribution of 3' non-seed base pairing to the in vivo function of the evolutionarily conserved let-7a microRNA.	Ribo-seq
SRX10556678	DG3913_rep_C [Ribo-seq]	2021-04-08	genotype: lin-41(tn1541) Stage: mid L4 temperature: 20C	Caenorhabditis elegans	GSM5231629	GSE171726	35476978	Critical contribution of 3' non-seed base pairing to the in vivo function of the evolutionarily conserved let-7a microRNA.	Ribo-seq
SRX10556677	DG3913_rep_B [Ribo-seq]	2021-04-08	genotype: lin-41(tn1541) Stage: mid L4 temperature: 20C	Caenorhabditis elegans	GSM5231628	GSE171726	35476978	Critical contribution of 3' non-seed base pairing to the in vivo function of the evolutionarily conserved let-7a microRNA.	Ribo-seq
SRX10556676	DG3913_rep_A [Ribo-seq]	2021-04-08	genotype: lin-41(tn1541) Stage: mid L4 temperature: 20C	Caenorhabditis elegans	GSM5231627	GSE171726	35476978	Critical contribution of 3' non-seed base pairing to the in vivo function of the evolutionarily conserved let-7a microRNA.	Ribo-seq
SRX399828	2h RPFs run 3	2013-12-27	strain: TUAB; Stage: 2hpf; separation: column	Danio rerio	GSM1299109	GSE53693	26896445	Upstream ORFs are prevalent translational repressors in vertebrates.	Ribo-seq
SRX399826	2h RPFs run 1	2013-12-27	strain: TUAB; Stage: 2hpf; separation: column	Danio rerio	GSM1299107	GSE53693	26896445	Upstream ORFs are prevalent translational repressors in vertebrates.	Ribo-seq
SRX399823	48h RPFs run 2	2013-12-27	strain: TUAB; Stage: 48hpf; separation: column	Danio rerio	GSM1299104	GSE53693	26896445	Upstream ORFs are prevalent translational repressors in vertebrates.	Ribo-seq
SRX399822	24h RPFs run 2	2013-12-27	strain: TUAB; Stage: 24hpf; separation: column	Danio rerio	GSM1299103	GSE53693	26896445	Upstream ORFs are prevalent translational repressors in vertebrates.	Ribo-seq
SRX399821	12h RPFs run 3	2013-12-27	strain: TUAB; Stage: 12hpf; separation: column	Danio rerio	GSM1299102	GSE53693	26896445	Upstream ORFs are prevalent translational repressors in vertebrates.	Ribo-seq
SRX399815	5h RPFs column replicate 2 run 3	2013-12-27	strain: TUAB; Stage: 5hpf; separation: column	Danio rerio	GSM1299096	GSE53693	26896445	Upstream ORFs are prevalent translational repressors in vertebrates.	Ribo-seq
SRX399814	5h RPFs column replicate 1 run 3	2013-12-27	strain: TUAB; Stage: 5hpf; separation: column	Danio rerio	GSM1299095	GSE53693	26896445	Upstream ORFs are prevalent translational repressors in vertebrates.	Ribo-seq
SRX399813	48h RPFs run 1	2013-12-27	strain: TUAB; Stage: 48hpf; separation: column	Danio rerio	GSM1299094	GSE53693	26896445	Upstream ORFs are prevalent translational repressors in vertebrates.	Ribo-seq
SRX399812	24h RPFs run 1	2013-12-27	strain: TUAB; Stage: 24hpf; separation: column	Danio rerio	GSM1299093	GSE53693	26896445	Upstream ORFs are prevalent translational repressors in vertebrates.	Ribo-seq
SRX399811	12h RPFs run 2	2013-12-27	strain: TUAB; Stage: 12hpf; separation: column	Danio rerio	GSM1299092	GSE53693	26896445	Upstream ORFs are prevalent translational repressors in vertebrates.	Ribo-seq
SRX399805	5h RPFs column replicate 2 run 2	2013-12-27	strain: TUAB; Stage: 5hpf; separation: column	Danio rerio	GSM1299086	GSE53693	26896445	Upstream ORFs are prevalent translational repressors in vertebrates.	Ribo-seq
SRX399804	5h RPFs column replicate 1 run 2	2013-12-27	strain: TUAB; Stage: 5hpf; separation: column	Danio rerio	GSM1299085	GSE53693	26896445	Upstream ORFs are prevalent translational repressors in vertebrates.	Ribo-seq
SRX399802	5h RPFs sucrose replicate 2	2013-12-27	strain: TUAB; Stage: 5hpf; separation: sucrose cushion	Danio rerio	GSM1299083	GSE53693	26896445	Upstream ORFs are prevalent translational repressors in vertebrates.	Ribo-seq
SRX399800	5h RPFs column replicate 2 run 1	2013-12-27	strain: TUAB; Stage: 5hpf; separation: column	Danio rerio	GSM1299081	GSE53693	26896445	Upstream ORFs are prevalent translational repressors in vertebrates.	Ribo-seq
SRX399799	5h RPFs column replicate 1 run 1	2013-12-27	strain: TUAB; Stage: 5hpf; separation: column	Danio rerio	GSM1299080	GSE53693	26896445	Upstream ORFs are prevalent translational repressors in vertebrates.	Ribo-seq
SRX288475	WT ribosome protected fragments for Ribosome Profiling	2013-05-31	tissue: Whole embryos; strain: TUAB; Stage: 2hpf; treatment: none; rna subtype: total RNA	Danio rerio	GSM1152437	GSE47558	24056933	Nanog, Pou5f1 and SoxB1 activate zygotic gene expression during the maternal-to-zygotic transition.	Ribo-seq
SRX399824	2h_RPFs_run_2	2014-04-04	2h_RPFs_run_2	Danio rerio	GSM1299105	GSE53693	26896445	Upstream ORFs are prevalent translational repressors in vertebrates.	Ribo-seq
SRX399810	12h_RPFs_run_1	2014-04-04	12h_RPFs_run_1	Danio rerio	GSM1299091	GSE53693	26896445	Upstream ORFs are prevalent translational repressors in vertebrates.	Ribo-seq
SRX3058698	RPF patA - WT 64c RPF B2	2017-08-03	mRNA_structure_dynamics_identifies_RNA_remodelers_and_functional_elements_during_embryogenesis	Danio rerio	-	-	-	-	Ribo-seq
SRX3058697	RPF patA - WT 64c RPF B1	2017-08-03	mRNA_structure_dynamics_identifies_RNA_remodelers_and_functional_elements_during_embryogenesis	Danio rerio	-	-	-	-	Ribo-seq
SRX288477	Nanog,_SoxB1_and_Pou5f1/Oct4_regulate_widespread_zygotic_gene_activation_during_the_maternal-to-zygotic_transition	2013-09-23	tissue: Whole embryos strain: TUAB Stage: 2hpf treatment: Nanog MO, SoxB1 MO rna subtype: total RNA	Danio rerio	GSM1152439	GSE47558	24056933	Nanog, Pou5f1 and SoxB1 activate zygotic gene expression during the maternal-to-zygotic transition.	Ribo-seq
SRX11652328	Ddx3xb mutant+ddx3xb△N 4h ribo-seq rep2 [ribosomes_4h_KO_ddx3xb△N2]	2022-03-11	tissue: zebrafish embryos genotype: Ddx3xb-/Ddx3xb- age: 4 hpf	Danio rerio	GSM5503732	GSE169168	-	-	Ribo-seq
SRX11652327	Ddx3xb mutant+ddx3xb△N 4h ribo-seq rep1	2022-03-11	tissue: zebrafish embryos genotype: Ddx3xb-/Ddx3xb- age: 4 hpf	Danio rerio	GSM5503731	GSE169168	-	-	Ribo-seq
SRX11652326	Ddx3xb mutant+ddx3xbFL 4h ribo-seq rep2	2022-03-11	tissue: zebrafish embryos genotype: Ddx3xb-/Ddx3xb- age: 4 hpf	Danio rerio	GSM5503730	GSE169168	-	-	Ribo-seq
SRX11652325	Ddx3xb mutant+ddx3xbFL 4h ribo-seq rep1	2022-03-11	tissue: zebrafish embryos genotype: Ddx3xb-/Ddx3xb- age: 4 hpf	Danio rerio	GSM5503729	GSE169168	-	-	Ribo-seq
SRX10375630	ribosomes 4h KO rep2	2022-03-11	tissue: zebrafish embryos genotype: Ddx3xb-/Ddx3xb- age: 4 hpf	Danio rerio	GSM5179372	GSE169168	-	-	Ribo-seq
SRX1663881	low detergent rep 2	2016-03-25	tissue: fly heads; treatment: low detergent	Drosophila melanogaster	GSM2099090	GSE79626	28344080	Translation of CircRNAs.	Ribo-seq
SRX10056603	S2_UTD_deep_Ribo-seq	2021-02-09	cell type: S2 cells treatment: untreated treatment: Thermo Fisher RNAse I (EN0601) treatment: low ionic lysis buffer	Drosophila melanogaster	GSM5070736	GSE166408	35145996	Optimization of Ribosome Footprinting Conditions for Ribo-Seq in Human and Drosophila melanogaster Tissue Culture Cells.	Ribo-seq
SRX10056602	S2_UTD_Ribo-seq	2021-02-09	cell type: S2 cells treatment: untreated treatment: Thermo Fisher RNAse I (EN0601) treatment: low ionic lysis buffer	Drosophila melanogaster	GSM5070735	GSE166408	35145996	Optimization of Ribosome Footprinting Conditions for Ribo-Seq in Human and Drosophila melanogaster Tissue Culture Cells.	Ribo-seq
SRX10056601	S2_UTA_Ribo-seq	2021-02-09	cell type: S2 cells treatment: untreated treatment: Thermo Fisher RNAse I (AM2295) treatment: low ionic lysis buffer	Drosophila melanogaster	GSM5070734	GSE166408	35145996	Optimization of Ribosome Footprinting Conditions for Ribo-Seq in Human and Drosophila melanogaster Tissue Culture Cells.	Ribo-seq
SRX10056600	S2_TD_Ribo-seq	2021-02-09	cell type: S2 cells treatment: untreated treatment: Thermo Fisher RNAse I (EN0601) treatment: low ionic lysis buffer	Drosophila melanogaster	GSM5070733	GSE166408	35145996	Optimization of Ribosome Footprinting Conditions for Ribo-Seq in Human and Drosophila melanogaster Tissue Culture Cells.	Ribo-seq
SRX10056599	S2_TA_Ribo-seq	2021-02-09	cell type: S2 cells treatment: untreated treatment: Thermo Fisher RNAse I (AM2295) treatment: low ionic lysis buffer	Drosophila melanogaster	GSM5070732	GSE166408	35145996	Optimization of Ribosome Footprinting Conditions for Ribo-Seq in Human and Drosophila melanogaster Tissue Culture Cells.	Ribo-seq
ERX3391950	Illumina HiSeq 2500 sequencing	2021-05-01	Cardiac Ribo-seq and polyA-RNA-seq raw data of 2 Human iPSC Lines, 6 Male Mice and 10 Male Rats	Homo sapiens	-	-	-	-	Ribo-seq
ERX3391949	Illumina HiSeq 2500 sequencing	2021-05-01	Cardiac Ribo-seq and polyA-RNA-seq raw data of 2 Human iPSC Lines, 6 Male Mice and 10 Male Rats	Homo sapiens	-	-	-	-	Ribo-seq
ERX2979495	Illumina HiSeq 2500 sequencing; Ribosome profiling of chondrocytic cell line SW1353 following exposure to IL-1B	2021-10-08	Ribosome profiling of chondrocytic cell line SW1353 following exposure to IL-1B	Homo sapiens	-	-	-	-	Ribo-seq
ERX2979492	Illumina HiSeq 2500 sequencing; Ribosome profiling of chondrocytic cell line SW1353 following exposure to IL-1B	2021-10-08	Ribosome profiling of chondrocytic cell line SW1353 following exposure to IL-1B	Homo sapiens	-	-	-	-	Ribo-seq
ERX2819191	Illumina HiSeq 2500 sequencing; Using ribosome profiling and matched RNA sequencing to study the evolution of gene expression levels in mammalian organs across two major gene expression layers	2021-06-20	Using ribosome profiling and matched RNA sequencing to study the evolution of gene expression levels in mammalian organs across two major gene expression layers	Homo sapiens	-	-	-	-	Ribo-seq
ERX2819190	Illumina HiSeq 2500 sequencing; Using ribosome profiling and matched RNA sequencing to study the evolution of gene expression levels in mammalian organs across two major gene expression layers	2021-06-20	Using ribosome profiling and matched RNA sequencing to study the evolution of gene expression levels in mammalian organs across two major gene expression layers	Homo sapiens	-	-	-	-	Ribo-seq
ERX2819189	Illumina HiSeq 2500 sequencing; Using ribosome profiling and matched RNA sequencing to study the evolution of gene expression levels in mammalian organs across two major gene expression layers	2021-06-20	Using ribosome profiling and matched RNA sequencing to study the evolution of gene expression levels in mammalian organs across two major gene expression layers	Homo sapiens	-	-	-	-	Ribo-seq
ERX2819185	Illumina HiSeq 2500 sequencing; Using ribosome profiling and matched RNA sequencing to study the evolution of gene expression levels in mammalian organs across two major gene expression layers	2021-06-20	Using ribosome profiling and matched RNA sequencing to study the evolution of gene expression levels in mammalian organs across two major gene expression layers	Homo sapiens	-	-	-	-	Ribo-seq
ERX2819184	Illumina HiSeq 2500 sequencing; Using ribosome profiling and matched RNA sequencing to study the evolution of gene expression levels in mammalian organs across two major gene expression layers	2021-06-20	Using ribosome profiling and matched RNA sequencing to study the evolution of gene expression levels in mammalian organs across two major gene expression layers	Homo sapiens	-	-	-	-	Ribo-seq
ERX2819183	Illumina HiSeq 2500 sequencing; Using ribosome profiling and matched RNA sequencing to study the evolution of gene expression levels in mammalian organs across two major gene expression layers	2021-06-20	Using ribosome profiling and matched RNA sequencing to study the evolution of gene expression levels in mammalian organs across two major gene expression layers	Homo sapiens	-	-	-	-	Ribo-seq
ERX2819179	Illumina HiSeq 2500 sequencing; Using ribosome profiling and matched RNA sequencing to study the evolution of gene expression levels in mammalian organs across two major gene expression layers	2021-06-20	Using ribosome profiling and matched RNA sequencing to study the evolution of gene expression levels in mammalian organs across two major gene expression layers	Homo sapiens	-	-	-	-	Ribo-seq
ERX2819178	Illumina HiSeq 2500 sequencing; Using ribosome profiling and matched RNA sequencing to study the evolution of gene expression levels in mammalian organs across two major gene expression layers	2021-06-20	Using ribosome profiling and matched RNA sequencing to study the evolution of gene expression levels in mammalian organs across two major gene expression layers	Homo sapiens	-	-	-	-	Ribo-seq
ERX2819177	Illumina HiSeq 2500 sequencing; Using ribosome profiling and matched RNA sequencing to study the evolution of gene expression levels in mammalian organs across two major gene expression layers	2021-06-20	Using ribosome profiling and matched RNA sequencing to study the evolution of gene expression levels in mammalian organs across two major gene expression layers	Homo sapiens	-	-	-	-	Ribo-seq
SRX997415	Ribosome footprints from M cells, pretreated with cycloheximide 1	2015-04-15	cell type: RPE-1 cells immortalized with hTERT; cell synchronization: Cells were treated with 6 micromolar RO-3306 for 18 hr. RO-3306 was then removed and mitotic cells were harvested 45 min later through mitotic shake-off; cell cycle timepoint: M; drug pre-treatment: cells were pretreated with cycloheximide	Homo sapiens	GSM1657724	GSE67902	26305499	Regulation of mRNA translation during mitosis.	Ribo-seq
SRX997411	Ribosome footprints from G1 cells, pretreated with cycloheximide 1	2015-04-15	cell type: RPE-1 cells immortalized with hTERT; cell synchronization: Cells were treated with 6 micromolar RO-3306 for 18 hr. RO-3306 was then removed and mitotic cells were collected 45 min later through mitotic shake-off and replated to allow normal mitotic exit. 3hr later G1 cells were harvested.; cell cycle timepoint: G1; drug pre-treatment: cells were pretreated with cycloheximide	Homo sapiens	GSM1657720	GSE67902	26305499	Regulation of mRNA translation during mitosis.	Ribo-seq
SRX957360	Myc.Torin.rp.lane2	2015-03-16	cell type: U2OS; treatment: Myc activation + Torin-1	Homo sapiens	GSM1634452	GSE66927	26538417	Myc coordinates transcription and translation to enhance transformation and suppress invasiveness.	Ribo-seq
SRX957359	Myc.Torin.rp.lane1	2015-03-16	cell type: U2OS; treatment: Myc activation + Torin-1	Homo sapiens	GSM1634451	GSE66927	26538417	Myc coordinates transcription and translation to enhance transformation and suppress invasiveness.	Ribo-seq
SRX957358	Torin.rp.lane2	2015-03-16	cell type: U2OS; treatment: Torin-1	Homo sapiens	GSM1634450	GSE66927	26538417	Myc coordinates transcription and translation to enhance transformation and suppress invasiveness.	Ribo-seq
SRX957357	Torin.rp.lane1	2015-03-16	cell type: U2OS; treatment: Torin-1	Homo sapiens	GSM1634449	GSE66927	26538417	Myc coordinates transcription and translation to enhance transformation and suppress invasiveness.	Ribo-seq
SRX957356	Myc.rp.rep2.lane2	2015-03-16	cell type: U2OS; treatment: Myc activation (36 hr)	Homo sapiens	GSM1634448	GSE66927	26538417	Myc coordinates transcription and translation to enhance transformation and suppress invasiveness.	Ribo-seq
SRX957355	Myc.rp.rep2.lane1	2015-03-16	cell type: U2OS; treatment: Myc activation (36 hr)	Homo sapiens	GSM1634447	GSE66927	26538417	Myc coordinates transcription and translation to enhance transformation and suppress invasiveness.	Ribo-seq
SRX957354	C.rp.rep2.lane2	2015-03-16	cell type: U2OS; treatment: control	Homo sapiens	GSM1634446	GSE66927	26538417	Myc coordinates transcription and translation to enhance transformation and suppress invasiveness.	Ribo-seq
SRX957353	C.rp.rep2.lane1	2015-03-16	cell type: U2OS; treatment: control	Homo sapiens	GSM1634445	GSE66927	26538417	Myc coordinates transcription and translation to enhance transformation and suppress invasiveness.	Ribo-seq
SRX957351	C.rp.rep1	2015-03-16	cell type: U2OS; treatment: control	Homo sapiens	GSM1634443	GSE66927	26538417	Myc coordinates transcription and translation to enhance transformation and suppress invasiveness.	Ribo-seq
SRX876752	GM19098 Rep1	2015-02-13	cell line: GM19098; cell type: EBV-transformed lymphoblastoid; adapter: AGATCGGAAGAGCACACGTCT; rna type: ribosome protected fragment	Homo sapiens	GSM1609406	GSE65912	26297486	Integrative analysis of RNA, translation, and protein levels reveals distinct regulatory variation across humans.	Ribo-seq
SRX876071	ELR chx rep2	2015-02-12	cell line: BJ; cell type: Fibroblast; rna type: Ribosome protected fragments	Homo sapiens	GSM1608293	GSE65885	26687005	Many lncRNAs, 5'UTRs, and pseudogenes are translated and some are likely to express functional proteins.	Ribo-seq
SRX876070	EL chx rep2	2015-02-12	cell line: BJ; cell type: Fibroblast; rna type: Ribosome protected fragments	Homo sapiens	GSM1608292	GSE65885	26687005	Many lncRNAs, 5'UTRs, and pseudogenes are translated and some are likely to express functional proteins.	Ribo-seq
SRX876069	EH chx rep2	2015-02-12	cell line: BJ; cell type: Fibroblast; rna type: Ribosome protected fragments	Homo sapiens	GSM1608291	GSE65885	26687005	Many lncRNAs, 5'UTRs, and pseudogenes are translated and some are likely to express functional proteins.	Ribo-seq
SRX876065	ELR chx rep1	2015-02-12	cell line: BJ; cell type: Fibroblast; rna type: Ribosome protected fragments	Homo sapiens	GSM1608287	GSE65885	26687005	Many lncRNAs, 5'UTRs, and pseudogenes are translated and some are likely to express functional proteins.	Ribo-seq
SRX876064	EL chx rep1	2015-02-12	cell line: BJ; cell type: Fibroblast; rna type: Ribosome protected fragments	Homo sapiens	GSM1608286	GSE65885	26687005	Many lncRNAs, 5'UTRs, and pseudogenes are translated and some are likely to express functional proteins.	Ribo-seq
SRX876063	EH chx rep1	2015-02-12	cell line: BJ; cell type: Fibroblast; rna type: Ribosome protected fragments	Homo sapiens	GSM1608285	GSE65885	26687005	Many lncRNAs, 5'UTRs, and pseudogenes are translated and some are likely to express functional proteins.	Ribo-seq
SRX876059	ERSrcTAM24hr chx rep2	2015-02-12	cell line: MCF10A-ER-Src; cell type: breast epithelial; rna type: Ribosome protected fragments	Homo sapiens	GSM1608281	GSE65885	26687005	Many lncRNAs, 5'UTRs, and pseudogenes are translated and some are likely to express functional proteins.	Ribo-seq
SRX876058	ERSrcTAM04hr chx rep2	2015-02-12	cell line: MCF10A-ER-Src; cell type: breast epithelial; rna type: Ribosome protected fragments	Homo sapiens	GSM1608280	GSE65885	26687005	Many lncRNAs, 5'UTRs, and pseudogenes are translated and some are likely to express functional proteins.	Ribo-seq
SRX876057	ERSrcTAM01hr chx rep2	2015-02-12	cell line: MCF10A-ER-Src; cell type: breast epithelial; rna type: Ribosome protected fragments	Homo sapiens	GSM1608279	GSE65885	26687005	Many lncRNAs, 5'UTRs, and pseudogenes are translated and some are likely to express functional proteins.	Ribo-seq
SRX876056	ERSrcEtOH24hr chx rep2	2015-02-12	cell line: MCF10A-ER-Src; cell type: breast epithelial; rna type: Ribosome protected fragments	Homo sapiens	GSM1608278	GSE65885	26687005	Many lncRNAs, 5'UTRs, and pseudogenes are translated and some are likely to express functional proteins.	Ribo-seq
SRX876055	ERSrcEtOH04hr chx rep2	2015-02-12	cell line: MCF10A-ER-Src; cell type: breast epithelial; rna type: Ribosome protected fragments	Homo sapiens	GSM1608277	GSE65885	26687005	Many lncRNAs, 5'UTRs, and pseudogenes are translated and some are likely to express functional proteins.	Ribo-seq
SRX876054	ERSrcEtOH01hr chx rep2	2015-02-12	cell line: MCF10A-ER-Src; cell type: breast epithelial; rna type: Ribosome protected fragments	Homo sapiens	GSM1608276	GSE65885	26687005	Many lncRNAs, 5'UTRs, and pseudogenes are translated and some are likely to express functional proteins.	Ribo-seq
SRX876048	ERSrcTAM04hr chx rep1	2015-02-12	cell line: MCF10A-ER-Src; cell type: breast epithelial; rna type: Ribosome protected fragments	Homo sapiens	GSM1608270	GSE65885	26687005	Many lncRNAs, 5'UTRs, and pseudogenes are translated and some are likely to express functional proteins.	Ribo-seq
SRX876047	ERSrcTAM01hr chx rep1	2015-02-12	cell line: MCF10A-ER-Src; cell type: breast epithelial; rna type: Ribosome protected fragments	Homo sapiens	GSM1608269	GSE65885	26687005	Many lncRNAs, 5'UTRs, and pseudogenes are translated and some are likely to express functional proteins.	Ribo-seq
SRX876046	ERSrcTAM00hr chx rep1	2015-02-12	cell line: MCF10A-ER-Src; cell type: breast epithelial; rna type: Ribosome protected fragments	Homo sapiens	GSM1608268	GSE65885	26687005	Many lncRNAs, 5'UTRs, and pseudogenes are translated and some are likely to express functional proteins.	Ribo-seq
SRX842663	12 mut l-leucine rep3 RPF	2015-01-14	experiment type: Ribosomal profiling; genotype: esco2 mutant; timepoint after treatment: 3 hours; treatment: l-leucine	Homo sapiens	GSM1585245	GSE64962	26729373	Improved transcription and translation with L-leucine stimulation of mTORC1 in Roberts syndrome.	Ribo-seq
SRX842662	11 mut d-leucine rep3 RPF	2015-01-14	experiment type: Ribosomal profiling; genotype: esco2 mutant; timepoint after treatment: 3 hours; treatment: d-leucine	Homo sapiens	GSM1585244	GSE64962	26729373	Improved transcription and translation with L-leucine stimulation of mTORC1 in Roberts syndrome.	Ribo-seq
SRX842661	10 mut l-leucine rep3 RPF	2015-01-14	experiment type: Ribosomal profiling; genotype: esco2 mutant; timepoint after treatment: 3 hours; treatment: l-leucine	Homo sapiens	GSM1585243	GSE64962	26729373	Improved transcription and translation with L-leucine stimulation of mTORC1 in Roberts syndrome.	Ribo-seq
SRX842660	9 mut d-leucine rep3 RPF	2015-01-14	experiment type: Ribosomal profiling; genotype: esco2 mutant; timepoint after treatment: 3 hours; treatment: d-leucine	Homo sapiens	GSM1585242	GSE64962	26729373	Improved transcription and translation with L-leucine stimulation of mTORC1 in Roberts syndrome.	Ribo-seq
SRX842659	8 corr l-leucine rep3 RPF	2015-01-14	experiment type: Ribosomal profiling; genotype: corrected; timepoint after treatment: 3 hours; treatment: l-leucine	Homo sapiens	GSM1585241	GSE64962	26729373	Improved transcription and translation with L-leucine stimulation of mTORC1 in Roberts syndrome.	Ribo-seq
SRX842658	7 corr d-leucine rep3 RPF	2015-01-14	experiment type: Ribosomal profiling; genotype: corrected; timepoint after treatment: 3 hours; treatment: d-leucine	Homo sapiens	GSM1585240	GSE64962	26729373	Improved transcription and translation with L-leucine stimulation of mTORC1 in Roberts syndrome.	Ribo-seq
SRX842657	6 corr l-leucine rep3 RPF	2015-01-14	experiment type: Ribosomal profiling; genotype: corrected; timepoint after treatment: 3 hours; treatment: l-leucine	Homo sapiens	GSM1585239	GSE64962	26729373	Improved transcription and translation with L-leucine stimulation of mTORC1 in Roberts syndrome.	Ribo-seq
SRX842656	5 corr d-leucine rep3 RPF	2015-01-14	experiment type: Ribosomal profiling; genotype: corrected; timepoint after treatment: 3 hours; treatment: d-leucine	Homo sapiens	GSM1585238	GSE64962	26729373	Improved transcription and translation with L-leucine stimulation of mTORC1 in Roberts syndrome.	Ribo-seq
SRX842647	12 mut l-leucine rep2 RPF	2015-01-14	experiment type: Ribosomal profiling; genotype: esco2 mutant; timepoint after treatment: 24 hours; treatment: l-leucine	Homo sapiens	GSM1585229	GSE64962	26729373	Improved transcription and translation with L-leucine stimulation of mTORC1 in Roberts syndrome.	Ribo-seq
SRX842646	11 mut d-leucine rep2 RPF	2015-01-14	experiment type: Ribosomal profiling; genotype: esco2 mutant; timepoint after treatment: 24 hours; treatment: d-leucine	Homo sapiens	GSM1585228	GSE64962	26729373	Improved transcription and translation with L-leucine stimulation of mTORC1 in Roberts syndrome.	Ribo-seq
SRX842645	10 mut l-leucine rep2 RPF	2015-01-14	experiment type: Ribosomal profiling; genotype: esco2 mutant; timepoint after treatment: 24 hours; treatment: l-leucine	Homo sapiens	GSM1585227	GSE64962	26729373	Improved transcription and translation with L-leucine stimulation of mTORC1 in Roberts syndrome.	Ribo-seq
SRX842643	8 corr l-leucine rep2 RPF	2015-01-14	experiment type: Ribosomal profiling; genotype: corrected; timepoint after treatment: 24 hours; treatment: l-leucine	Homo sapiens	GSM1585225	GSE64962	26729373	Improved transcription and translation with L-leucine stimulation of mTORC1 in Roberts syndrome.	Ribo-seq
SRX842642	7 corr d-leucine rep2 RPF	2015-01-14	experiment type: Ribosomal profiling; genotype: corrected; timepoint after treatment: 24 hours; treatment: d-leucine	Homo sapiens	GSM1585224	GSE64962	26729373	Improved transcription and translation with L-leucine stimulation of mTORC1 in Roberts syndrome.	Ribo-seq
SRX842641	6 corr l-leucine rep2 RPF	2015-01-14	experiment type: Ribosomal profiling; genotype: corrected; timepoint after treatment: 24 hours; treatment: l-leucine	Homo sapiens	GSM1585223	GSE64962	26729373	Improved transcription and translation with L-leucine stimulation of mTORC1 in Roberts syndrome.	Ribo-seq
SRX842640	5 corr d-leucine rep2 RPF	2015-01-14	experiment type: Ribosomal profiling; genotype: corrected; timepoint after treatment: 24 hours; treatment: d-leucine	Homo sapiens	GSM1585222	GSE64962	26729373	Improved transcription and translation with L-leucine stimulation of mTORC1 in Roberts syndrome.	Ribo-seq
SRX842631	6 corr l-leucine rep1 RPF	2015-01-14	experiment type: Ribosomal profiling; genotype: corrected; timepoint after treatment: 24 hours; treatment: l-leucine	Homo sapiens	GSM1585213	GSE64962	26729373	Improved transcription and translation with L-leucine stimulation of mTORC1 in Roberts syndrome.	Ribo-seq
SRX842630	5 corr d-leucine rep1 RPF	2015-01-14	experiment type: Ribosomal profiling; genotype: corrected; timepoint after treatment: 24 hours; treatment: d-leucine	Homo sapiens	GSM1585212	GSE64962	26729373	Improved transcription and translation with L-leucine stimulation of mTORC1 in Roberts syndrome.	Ribo-seq
SRX842629	2 wt l-leucine rep1 RPF	2015-01-14	experiment type: Ribosomal profiling; genotype: wt; timepoint after treatment: 24 hours; treatment: l-leucine	Homo sapiens	GSM1585211	GSE64962	26729373	Improved transcription and translation with L-leucine stimulation of mTORC1 in Roberts syndrome.	Ribo-seq
SRX842628	1 wt d-leucine rep1 RPF	2015-01-14	experiment type: Ribosomal profiling; genotype: wt; timepoint after treatment: 24 hours; treatment: d-leucine	Homo sapiens	GSM1585210	GSE64962	26729373	Improved transcription and translation with L-leucine stimulation of mTORC1 in Roberts syndrome.	Ribo-seq
SRX7552799	RPL15 overexpressing BRx142 batch2	2020-01-14	tissue: circulating tumor cell - derived cell line; rpl15 overexpressing: RPL15 overexpressing; batch: batch2; molecule subtype: ribosome-bound mRNA	Homo sapiens	GSM4263929	GSE143623	32029688	Deregulation of ribosomal protein expression and translation promotes breast cancer metastasis.	Ribo-seq
SRX7552798	control BRx142 batch2	2020-01-14	tissue: circulating tumor cell - derived cell line; rpl15 overexpressing: control; batch: batch2; molecule subtype: ribosome-bound mRNA	Homo sapiens	GSM4263928	GSE143623	32029688	Deregulation of ribosomal protein expression and translation promotes breast cancer metastasis.	Ribo-seq
SRX7552797	RPL15 overexpressing BRx142 batch1	2020-01-14	tissue: circulating tumor cell - derived cell line; rpl15 overexpressing: RPL15 overexpressing; batch: batch1; molecule subtype: ribosome-bound mRNA	Homo sapiens	GSM4263927	GSE143623	32029688	Deregulation of ribosomal protein expression and translation promotes breast cancer metastasis.	Ribo-seq
SRX7552796	control BRx142 batch1	2020-01-14	tissue: circulating tumor cell - derived cell line; rpl15 overexpressing: control; batch: batch1; molecule subtype: ribosome-bound mRNA	Homo sapiens	GSM4263926	GSE143623	32029688	Deregulation of ribosomal protein expression and translation promotes breast cancer metastasis.	Ribo-seq
SRX740750	Ribo-Seq of HEK293/eIF2-alpha (S51D) Cell (Dox Treatment)	2020-05-11	Study of Initiating Ribosomes in Human and Mouse Cells	Homo sapiens	-	-	-	-	Ribo-seq
SRX740749	Ribo-Seq of HEK293 Cell (Amino Acid Starvation)	2020-05-11	Study of Initiating Ribosomes in Human and Mouse Cells	Homo sapiens	-	-	-	-	Ribo-seq
SRX740748	Ribo-Seq of HEK293 Cell (Control)	2020-05-11	Study of Initiating Ribosomes in Human and Mouse Cells	Homo sapiens	-	-	-	-	Ribo-seq
SRX730878	ribo ND1 shKBTBD8 replicate2	2014-10-10	treatment: lentiviral infection with sh KBTBD8; cell line: H1; extract protocol: Rnase I footprinting, ribosome pelleting, RNA extraction	Homo sapiens	GSM1523637	GSE62247	26399832	Cell-fate determination by ubiquitin-dependent regulation of translation.	Ribo-seq
SRX730874	ribo ND1 shControl replicate2	2014-10-10	treatment: lentiviral infection with sh control; cell line: H1; extract protocol: Rnase I footprinting, ribosome pelleting, RNA extraction	Homo sapiens	GSM1523633	GSE62247	26399832	Cell-fate determination by ubiquitin-dependent regulation of translation.	Ribo-seq
SRX730873	ribo hES shControl replicate2	2014-10-10	treatment: lentiviral infection with sh control; cell line: H1; extract protocol: Rnase I footprinting, ribosome pelleting, RNA extraction	Homo sapiens	GSM1523632	GSE62247	26399832	Cell-fate determination by ubiquitin-dependent regulation of translation.	Ribo-seq
SRX730872	ribo ND6 shKBTBD8 replicate1	2014-10-10	treatment: lentiviral infection with sh KBTBD8; cell line: H1; extract protocol: Rnase I footprinting, ribosome pelleting, RNA extraction	Homo sapiens	GSM1523631	GSE62247	26399832	Cell-fate determination by ubiquitin-dependent regulation of translation.	Ribo-seq
SRX730871	ribo ND3 shKBTBD8 replicate1	2014-10-10	treatment: lentiviral infection with sh KBTBD8; cell line: H1; extract protocol: Rnase I footprinting, ribosome pelleting, RNA extraction	Homo sapiens	GSM1523630	GSE62247	26399832	Cell-fate determination by ubiquitin-dependent regulation of translation.	Ribo-seq
SRX730870	ribo ND1 shKBTBD8 replicate1	2014-10-10	treatment: lentiviral infection with sh KBTBD8; cell line: H1; extract protocol: Rnase I footprinting, ribosome pelleting, RNA extraction	Homo sapiens	GSM1523629	GSE62247	26399832	Cell-fate determination by ubiquitin-dependent regulation of translation.	Ribo-seq
SRX730869	ribo hES shKBTBD8 replicate1	2014-10-10	treatment: lentiviral infection with sh KBTBD8; cell line: H1; extract protocol: Rnase I footprinting, ribosome pelleting, RNA extraction	Homo sapiens	GSM1523628	GSE62247	26399832	Cell-fate determination by ubiquitin-dependent regulation of translation.	Ribo-seq
SRX730868	ribo ND6 shControl replicate1	2014-10-10	treatment: lentiviral infection with sh control; cell line: H1; extract protocol: Rnase I footprinting, ribosome pelleting, RNA extraction	Homo sapiens	GSM1523627	GSE62247	26399832	Cell-fate determination by ubiquitin-dependent regulation of translation.	Ribo-seq
SRX730867	ribo ND3 shControl replicate1	2014-10-10	treatment: lentiviral infection with sh control; cell line: H1; extract protocol: Rnase I footprinting, ribosome pelleting, RNA extraction	Homo sapiens	GSM1523626	GSE62247	26399832	Cell-fate determination by ubiquitin-dependent regulation of translation.	Ribo-seq
SRX730866	ribo ND1 shControl replicate1	2014-10-10	treatment: lentiviral infection with sh control; cell line: H1; extract protocol: Rnase I footprinting, ribosome pelleting, RNA extraction	Homo sapiens	GSM1523625	GSE62247	26399832	Cell-fate determination by ubiquitin-dependent regulation of translation.	Ribo-seq
SRX730865	ribo hES shControl replicate1	2014-10-10	treatment: lentiviral infection with sh control; cell line: H1; extract protocol: Rnase I footprinting, ribosome pelleting, RNA extraction	Homo sapiens	GSM1523624	GSE62247	26399832	Cell-fate determination by ubiquitin-dependent regulation of translation.	Ribo-seq
SRX7217435	U343 Riboseq T24 replicate 3 [U343 L3 5GY T24 S18 L002]	2019-11-26	cell line: U343; cell type: glioblastoma cell line; time point: T24; tissue source: brain/CNS; disease: Glioblastoma,ud; disease stage: Grade IV; ethinicity: caucasian	Homo sapiens	GSM4192441	GSE141013	32488114	Genomic analyses of early responses to radiation inglioblastoma reveal new alterations at transcription,splicing, and translation levels.	Ribo-seq
SRX7217434	U343 Riboseq T1 replicate 3 [U343 L3 5GY T1 S17 L002]	2019-11-26	cell line: U343; cell type: glioblastoma cell line; time point: T1; tissue source: brain/CNS; disease: Glioblastoma,ud; disease stage: Grade IV; ethinicity: caucasian	Homo sapiens	GSM4192440	GSE141013	32488114	Genomic analyses of early responses to radiation inglioblastoma reveal new alterations at transcription,splicing, and translation levels.	Ribo-seq
SRX7217433	U343 Riboseq T0 replicate 3 [U343 L3 0GY T0 S16 L002]	2019-11-26	cell line: U343; cell type: glioblastoma cell line; time point: T0; tissue source: brain/CNS; disease: Glioblastoma,ud; disease stage: Grade IV; ethinicity: caucasian	Homo sapiens	GSM4192439	GSE141013	32488114	Genomic analyses of early responses to radiation inglioblastoma reveal new alterations at transcription,splicing, and translation levels.	Ribo-seq
SRX7217432	U343 Riboseq T24 replicate 2 [U343 L2 5GY T24 S15 L002]	2019-11-26	cell line: U343; cell type: glioblastoma cell line; time point: T24; tissue source: brain/CNS; disease: Glioblastoma,ud; disease stage: Grade IV; ethinicity: caucasian	Homo sapiens	GSM4192438	GSE141013	32488114	Genomic analyses of early responses to radiation inglioblastoma reveal new alterations at transcription,splicing, and translation levels.	Ribo-seq
SRX7217431	U343 Riboseq T1 replicate 2 [U343 L2 5GY T1 S14 L002]	2019-11-26	cell line: U343; cell type: glioblastoma cell line; time point: T1; tissue source: brain/CNS; disease: Glioblastoma,ud; disease stage: Grade IV; ethinicity: caucasian	Homo sapiens	GSM4192437	GSE141013	32488114	Genomic analyses of early responses to radiation inglioblastoma reveal new alterations at transcription,splicing, and translation levels.	Ribo-seq
SRX7217430	U343 Riboseq T0 replicate 2 [U343 L2 0GY T0 S13 L002]	2019-11-26	cell line: U343; cell type: glioblastoma cell line; time point: T0; tissue source: brain/CNS; disease: Glioblastoma,ud; disease stage: Grade IV; ethinicity: caucasian	Homo sapiens	GSM4192436	GSE141013	32488114	Genomic analyses of early responses to radiation inglioblastoma reveal new alterations at transcription,splicing, and translation levels.	Ribo-seq
SRX7217429	U343 Riboseq T24 replicate 1 [U343 L1 5GY T24 S12 L002]	2019-11-26	cell line: U343; cell type: glioblastoma cell line; time point: T24; tissue source: brain/CNS; disease: Glioblastoma,ud; disease stage: Grade IV; ethinicity: caucasian	Homo sapiens	GSM4192435	GSE141013	32488114	Genomic analyses of early responses to radiation inglioblastoma reveal new alterations at transcription,splicing, and translation levels.	Ribo-seq
SRX7217428	U343 Riboseq T1 replicate 1 [U343 L1 5GY T1 S11 L002]	2019-11-26	cell line: U343; cell type: glioblastoma cell line; time point: T1; tissue source: brain/CNS; disease: Glioblastoma,ud; disease stage: Grade IV; ethinicity: caucasian	Homo sapiens	GSM4192434	GSE141013	32488114	Genomic analyses of early responses to radiation inglioblastoma reveal new alterations at transcription,splicing, and translation levels.	Ribo-seq
SRX7217427	U343 Riboseq T0 replicate 1 [U343 L1 0GY T0 S10 L002]	2019-11-26	cell line: U343; cell type: glioblastoma cell line; time point: T0; tissue source: brain/CNS; disease: Glioblastoma,ud; disease stage: Grade IV; ethinicity: caucasian	Homo sapiens	GSM4192433	GSE141013	32488114	Genomic analyses of early responses to radiation inglioblastoma reveal new alterations at transcription,splicing, and translation levels.	Ribo-seq
SRX7217426	U251 Riboseq T24 replicate 3 [U251 L3 5GY T24 S9 L001]	2019-11-26	cell line: U251; cell type: glioblastoma cell line; time point: T24; tissue source: brain/CNS; disease: Glioblastoma,ud; disease stage: Grade IV; ethinicity: caucasian	Homo sapiens	GSM4192432	GSE141013	32488114	Genomic analyses of early responses to radiation inglioblastoma reveal new alterations at transcription,splicing, and translation levels.	Ribo-seq
SRX7217425	U251 Riboseq T1 replicate 3 [U251 L3 5GY T1 S8 L001]	2019-11-26	cell line: U251; cell type: glioblastoma cell line; time point: T1; tissue source: brain/CNS; disease: Glioblastoma,ud; disease stage: Grade IV; ethinicity: caucasian	Homo sapiens	GSM4192431	GSE141013	32488114	Genomic analyses of early responses to radiation inglioblastoma reveal new alterations at transcription,splicing, and translation levels.	Ribo-seq
SRX7217424	U251 Riboseq T24 replicate 2 [U251 L2 5GY T24 S6 L001]	2019-11-26	cell line: U251; cell type: glioblastoma cell line; time point: T24; tissue source: brain/CNS; disease: Glioblastoma,ud; disease stage: Grade IV; ethinicity: caucasian	Homo sapiens	GSM4192430	GSE141013	32488114	Genomic analyses of early responses to radiation inglioblastoma reveal new alterations at transcription,splicing, and translation levels.	Ribo-seq
SRX7217423	U251 Riboseq T1 replicate 2 [U251 L2 5GY T1 S5 L001]	2019-11-26	cell line: U251; cell type: glioblastoma cell line; time point: T1; tissue source: brain/CNS; disease: Glioblastoma,ud; disease stage: Grade IV; ethinicity: caucasian	Homo sapiens	GSM4192429	GSE141013	32488114	Genomic analyses of early responses to radiation inglioblastoma reveal new alterations at transcription,splicing, and translation levels.	Ribo-seq
SRX7217422	U251 Riboseq T0 replicate 2 [U251 L2 0GY T0 S4 L001]	2019-11-26	cell line: U251; cell type: glioblastoma cell line; time point: T0; tissue source: brain/CNS; disease: Glioblastoma,ud; disease stage: Grade IV; ethinicity: caucasian	Homo sapiens	GSM4192428	GSE141013	32488114	Genomic analyses of early responses to radiation inglioblastoma reveal new alterations at transcription,splicing, and translation levels.	Ribo-seq
SRX7217421	U251 Riboseq T24 replicate 1 [U251 TC1 5GY T24 S3 L001]	2019-11-26	cell line: U251; cell type: glioblastoma cell line; time point: T24; tissue source: brain/CNS; disease: Glioblastoma,ud; disease stage: Grade IV; ethinicity: caucasian	Homo sapiens	GSM4192427	GSE141013	32488114	Genomic analyses of early responses to radiation inglioblastoma reveal new alterations at transcription,splicing, and translation levels.	Ribo-seq
SRX7217420	U251 Riboseq T1 replicate 1 [U251 TC1 5GY T1 S2 L001]	2019-11-26	cell line: U251; cell type: glioblastoma cell line; time point: T1; tissue source: brain/CNS; disease: Glioblastoma,ud; disease stage: Grade IV; ethinicity: caucasian	Homo sapiens	GSM4192426	GSE141013	32488114	Genomic analyses of early responses to radiation inglioblastoma reveal new alterations at transcription,splicing, and translation levels.	Ribo-seq
SRX7217419	U251 Riboseq T0 replicate 1 [U251 TC1 0GY T0 S1 L001]	2019-11-26	cell line: U251; cell type: glioblastoma cell line; time point: T0; tissue source: brain/CNS; disease: Glioblastoma,ud; disease stage: Grade IV; ethinicity: caucasian	Homo sapiens	GSM4192425	GSE141013	32488114	Genomic analyses of early responses to radiation inglioblastoma reveal new alterations at transcription,splicing, and translation levels.	Ribo-seq
SRX7201737	RIBO-SEQ of HEK293T cells: WT FIX2	2019-11-22	Ribosome profiling of HEK-293T cells stably expressing wild-type and codon-optimized coagulation factor IX.	Homo sapiens	-	-	-	-	Ribo-seq
SRX709900	GM19257	2014-09-25	gender: Female; cell line: GM19257; cell type: Lymphoblastoid Cell Line; enrichment type: ribosome protected fragments; molecule subtype: cytoplasmic RNA	Homo sapiens	GSM1513258	GSE61742	25657249	Genomic variation. Impact of regulatory variation from RNA to protein.	Ribo-seq
SRX709899	GM19239	2014-09-25	gender: Male; cell line: GM19239; cell type: Lymphoblastoid Cell Line; enrichment type: ribosome protected fragments; molecule subtype: cytoplasmic RNA	Homo sapiens	GSM1513257	GSE61742	25657249	Genomic variation. Impact of regulatory variation from RNA to protein.	Ribo-seq
SRX709898	GM19238	2014-09-25	gender: Female; cell line: GM19238; cell type: Lymphoblastoid Cell Line; enrichment type: ribosome protected fragments; molecule subtype: cytoplasmic RNA	Homo sapiens	GSM1513256	GSE61742	25657249	Genomic variation. Impact of regulatory variation from RNA to protein.	Ribo-seq
SRX709897	GM19225	2014-09-25	gender: Female; cell line: GM19225; cell type: Lymphoblastoid Cell Line; enrichment type: ribosome protected fragments; molecule subtype: cytoplasmic RNA	Homo sapiens	GSM1513255	GSE61742	25657249	Genomic variation. Impact of regulatory variation from RNA to protein.	Ribo-seq
SRX709896	GM19223	2014-09-25	gender: Male; cell line: GM19223; cell type: Lymphoblastoid Cell Line; enrichment type: ribosome protected fragments; molecule subtype: cytoplasmic RNA	Homo sapiens	GSM1513254	GSE61742	25657249	Genomic variation. Impact of regulatory variation from RNA to protein.	Ribo-seq
SRX709895	GM19222	2014-09-25	gender: Female; cell line: GM19222; cell type: Lymphoblastoid Cell Line; enrichment type: ribosome protected fragments; molecule subtype: cytoplasmic RNA	Homo sapiens	GSM1513253	GSE61742	25657249	Genomic variation. Impact of regulatory variation from RNA to protein.	Ribo-seq
SRX709894	GM19210	2014-09-25	gender: Male; cell line: GM19210; cell type: Lymphoblastoid Cell Line; enrichment type: ribosome protected fragments; molecule subtype: cytoplasmic RNA	Homo sapiens	GSM1513252	GSE61742	25657249	Genomic variation. Impact of regulatory variation from RNA to protein.	Ribo-seq
SRX709893	GM19209	2014-09-25	gender: Female; cell line: GM19209; cell type: Lymphoblastoid Cell Line; enrichment type: ribosome protected fragments; molecule subtype: cytoplasmic RNA	Homo sapiens	GSM1513251	GSE61742	25657249	Genomic variation. Impact of regulatory variation from RNA to protein.	Ribo-seq
SRX709892	GM19207	2014-09-25	gender: Male; cell line: GM19207; cell type: Lymphoblastoid Cell Line; enrichment type: ribosome protected fragments; molecule subtype: cytoplasmic RNA	Homo sapiens	GSM1513250	GSE61742	25657249	Genomic variation. Impact of regulatory variation from RNA to protein.	Ribo-seq
SRX709891	GM19204	2014-09-25	gender: Female; cell line: GM19204; cell type: Lymphoblastoid Cell Line; enrichment type: ribosome protected fragments; molecule subtype: cytoplasmic RNA	Homo sapiens	GSM1513249	GSE61742	25657249	Genomic variation. Impact of regulatory variation from RNA to protein.	Ribo-seq
SRX709890	GM19201	2014-09-25	gender: Female; cell line: GM19201; cell type: Lymphoblastoid Cell Line; enrichment type: ribosome protected fragments; molecule subtype: cytoplasmic RNA	Homo sapiens	GSM1513248	GSE61742	25657249	Genomic variation. Impact of regulatory variation from RNA to protein.	Ribo-seq
SRX709889	GM19200	2014-09-25	gender: Male; cell line: GM19200; cell type: Lymphoblastoid Cell Line; enrichment type: ribosome protected fragments; molecule subtype: cytoplasmic RNA	Homo sapiens	GSM1513247	GSE61742	25657249	Genomic variation. Impact of regulatory variation from RNA to protein.	Ribo-seq
SRX709888	GM19193	2014-09-25	gender: Female; cell line: GM19193; cell type: Lymphoblastoid Cell Line; enrichment type: ribosome protected fragments; molecule subtype: cytoplasmic RNA	Homo sapiens	GSM1513246	GSE61742	25657249	Genomic variation. Impact of regulatory variation from RNA to protein.	Ribo-seq
SRX709886	GM19190	2014-09-25	gender: Female; cell line: GM19190; cell type: Lymphoblastoid Cell Line; enrichment type: ribosome protected fragments; molecule subtype: cytoplasmic RNA	Homo sapiens	GSM1513244	GSE61742	25657249	Genomic variation. Impact of regulatory variation from RNA to protein.	Ribo-seq
SRX709885	GM19172	2014-09-25	gender: Female; cell line: GM19172; cell type: Lymphoblastoid Cell Line; enrichment type: ribosome protected fragments; molecule subtype: cytoplasmic RNA	Homo sapiens	GSM1513243	GSE61742	25657249	Genomic variation. Impact of regulatory variation from RNA to protein.	Ribo-seq
SRX709884	GM19171	2014-09-25	gender: Male; cell line: GM19171; cell type: Lymphoblastoid Cell Line; enrichment type: ribosome protected fragments; molecule subtype: cytoplasmic RNA	Homo sapiens	GSM1513242	GSE61742	25657249	Genomic variation. Impact of regulatory variation from RNA to protein.	Ribo-seq
SRX709883	GM19160	2014-09-25	gender: Male; cell line: GM19160; cell type: Lymphoblastoid Cell Line; enrichment type: ribosome protected fragments; molecule subtype: cytoplasmic RNA	Homo sapiens	GSM1513241	GSE61742	25657249	Genomic variation. Impact of regulatory variation from RNA to protein.	Ribo-seq
SRX709882	GM19159	2014-09-25	gender: Female; cell line: GM19159; cell type: Lymphoblastoid Cell Line; enrichment type: ribosome protected fragments; molecule subtype: cytoplasmic RNA	Homo sapiens	GSM1513240	GSE61742	25657249	Genomic variation. Impact of regulatory variation from RNA to protein.	Ribo-seq
SRX709881	GM19153	2014-09-25	gender: Male; cell line: GM19153; cell type: Lymphoblastoid Cell Line; enrichment type: ribosome protected fragments; molecule subtype: cytoplasmic RNA	Homo sapiens	GSM1513239	GSE61742	25657249	Genomic variation. Impact of regulatory variation from RNA to protein.	Ribo-seq
SRX709880	GM19152	2014-09-25	gender: Female; cell line: GM19152; cell type: Lymphoblastoid Cell Line; enrichment type: ribosome protected fragments; molecule subtype: cytoplasmic RNA	Homo sapiens	GSM1513238	GSE61742	25657249	Genomic variation. Impact of regulatory variation from RNA to protein.	Ribo-seq
SRX709879	GM19147	2014-09-25	gender: Female; cell line: GM19147; cell type: Lymphoblastoid Cell Line; enrichment type: ribosome protected fragments; molecule subtype: cytoplasmic RNA	Homo sapiens	GSM1513237	GSE61742	25657249	Genomic variation. Impact of regulatory variation from RNA to protein.	Ribo-seq
SRX709878	GM19144	2014-09-25	gender: Male; cell line: GM19144; cell type: Lymphoblastoid Cell Line; enrichment type: ribosome protected fragments; molecule subtype: cytoplasmic RNA	Homo sapiens	GSM1513236	GSE61742	25657249	Genomic variation. Impact of regulatory variation from RNA to protein.	Ribo-seq
SRX709877	GM19143	2014-09-25	gender: Female; cell line: GM19143; cell type: Lymphoblastoid Cell Line; enrichment type: ribosome protected fragments; molecule subtype: cytoplasmic RNA	Homo sapiens	GSM1513235	GSE61742	25657249	Genomic variation. Impact of regulatory variation from RNA to protein.	Ribo-seq
SRX709875	GM19140	2014-09-25	gender: Female; cell line: GM19140; cell type: Lymphoblastoid Cell Line; enrichment type: ribosome protected fragments; molecule subtype: cytoplasmic RNA	Homo sapiens	GSM1513233	GSE61742	25657249	Genomic variation. Impact of regulatory variation from RNA to protein.	Ribo-seq
SRX709874	GM19138	2014-09-25	gender: Male; cell line: GM19138; cell type: Lymphoblastoid Cell Line; enrichment type: ribosome protected fragments; molecule subtype: cytoplasmic RNA	Homo sapiens	GSM1513232	GSE61742	25657249	Genomic variation. Impact of regulatory variation from RNA to protein.	Ribo-seq
SRX709873	GM19137	2014-09-25	gender: Female; cell line: GM19137; cell type: Lymphoblastoid Cell Line; enrichment type: ribosome protected fragments; molecule subtype: cytoplasmic RNA	Homo sapiens	GSM1513231	GSE61742	25657249	Genomic variation. Impact of regulatory variation from RNA to protein.	Ribo-seq
SRX709872	GM19131	2014-09-25	gender: Female; cell line: GM19131; cell type: Lymphoblastoid Cell Line; enrichment type: ribosome protected fragments; molecule subtype: cytoplasmic RNA	Homo sapiens	GSM1513230	GSE61742	25657249	Genomic variation. Impact of regulatory variation from RNA to protein.	Ribo-seq
SRX709871	GM19130	2014-09-25	gender: Male; cell line: GM19130; cell type: Lymphoblastoid Cell Line; enrichment type: ribosome protected fragments; molecule subtype: cytoplasmic RNA	Homo sapiens	GSM1513229	GSE61742	25657249	Genomic variation. Impact of regulatory variation from RNA to protein.	Ribo-seq
SRX709870	GM19128	2014-09-25	gender: Male; cell line: GM19128; cell type: Lymphoblastoid Cell Line; enrichment type: ribosome protected fragments; molecule subtype: cytoplasmic RNA	Homo sapiens	GSM1513228	GSE61742	25657249	Genomic variation. Impact of regulatory variation from RNA to protein.	Ribo-seq
SRX709869	GM19127	2014-09-25	gender: Female; cell line: GM19127; cell type: Lymphoblastoid Cell Line; enrichment type: ribosome protected fragments; molecule subtype: cytoplasmic RNA	Homo sapiens	GSM1513227	GSE61742	25657249	Genomic variation. Impact of regulatory variation from RNA to protein.	Ribo-seq
SRX709868	GM19119	2014-09-25	gender: Male; cell line: GM19119; cell type: Lymphoblastoid Cell Line; enrichment type: ribosome protected fragments; molecule subtype: cytoplasmic RNA	Homo sapiens	GSM1513226	GSE61742	25657249	Genomic variation. Impact of regulatory variation from RNA to protein.	Ribo-seq
SRX709867	GM19116	2014-09-25	gender: Female; cell line: GM19116; cell type: Lymphoblastoid Cell Line; enrichment type: ribosome protected fragments; molecule subtype: cytoplasmic RNA	Homo sapiens	GSM1513225	GSE61742	25657249	Genomic variation. Impact of regulatory variation from RNA to protein.	Ribo-seq
SRX709866	GM19114	2014-09-25	gender: Female; cell line: GM19114; cell type: Lymphoblastoid Cell Line; enrichment type: ribosome protected fragments; molecule subtype: cytoplasmic RNA	Homo sapiens	GSM1513224	GSE61742	25657249	Genomic variation. Impact of regulatory variation from RNA to protein.	Ribo-seq
SRX709865	GM19108	2014-09-25	gender: Female; cell line: GM19108; cell type: Lymphoblastoid Cell Line; enrichment type: ribosome protected fragments; molecule subtype: cytoplasmic RNA	Homo sapiens	GSM1513223	GSE61742	25657249	Genomic variation. Impact of regulatory variation from RNA to protein.	Ribo-seq
SRX709864	GM19102	2014-09-25	gender: Female; cell line: GM19102; cell type: Lymphoblastoid Cell Line; enrichment type: ribosome protected fragments; molecule subtype: cytoplasmic RNA	Homo sapiens	GSM1513222	GSE61742	25657249	Genomic variation. Impact of regulatory variation from RNA to protein.	Ribo-seq
SRX709863	GM19101	2014-09-25	gender: Male; cell line: GM19101; cell type: Lymphoblastoid Cell Line; enrichment type: ribosome protected fragments; molecule subtype: cytoplasmic RNA	Homo sapiens	GSM1513221	GSE61742	25657249	Genomic variation. Impact of regulatory variation from RNA to protein.	Ribo-seq
SRX709862	GM19099	2014-09-25	gender: Female; cell line: GM19099; cell type: Lymphoblastoid Cell Line; enrichment type: ribosome protected fragments; molecule subtype: cytoplasmic RNA	Homo sapiens	GSM1513220	GSE61742	25657249	Genomic variation. Impact of regulatory variation from RNA to protein.	Ribo-seq
SRX709861	GM19098	2014-09-25	gender: Male; cell line: GM19098; cell type: Lymphoblastoid Cell Line; enrichment type: ribosome protected fragments; molecule subtype: cytoplasmic RNA	Homo sapiens	GSM1513219	GSE61742	25657249	Genomic variation. Impact of regulatory variation from RNA to protein.	Ribo-seq
SRX709860	GM19093	2014-09-25	gender: Female; cell line: GM19093; cell type: Lymphoblastoid Cell Line; enrichment type: ribosome protected fragments; molecule subtype: cytoplasmic RNA	Homo sapiens	GSM1513218	GSE61742	25657249	Genomic variation. Impact of regulatory variation from RNA to protein.	Ribo-seq
SRX709859	GM19092	2014-09-25	gender: Male; cell line: GM19092; cell type: Lymphoblastoid Cell Line; enrichment type: ribosome protected fragments; molecule subtype: cytoplasmic RNA	Homo sapiens	GSM1513217	GSE61742	25657249	Genomic variation. Impact of regulatory variation from RNA to protein.	Ribo-seq
SRX709858	GM18916	2014-09-25	gender: Female; cell line: GM18916; cell type: Lymphoblastoid Cell Line; enrichment type: ribosome protected fragments; molecule subtype: cytoplasmic RNA	Homo sapiens	GSM1513216	GSE61742	25657249	Genomic variation. Impact of regulatory variation from RNA to protein.	Ribo-seq
SRX709857	GM18913	2014-09-25	gender: Male; cell line: GM18913; cell type: Lymphoblastoid Cell Line; enrichment type: ribosome protected fragments; molecule subtype: cytoplasmic RNA	Homo sapiens	GSM1513215	GSE61742	25657249	Genomic variation. Impact of regulatory variation from RNA to protein.	Ribo-seq
SRX709856	GM18912	2014-09-25	gender: Female; cell line: GM18912; cell type: Lymphoblastoid Cell Line; enrichment type: ribosome protected fragments; molecule subtype: cytoplasmic RNA	Homo sapiens	GSM1513214	GSE61742	25657249	Genomic variation. Impact of regulatory variation from RNA to protein.	Ribo-seq
SRX709855	GM18909	2014-09-25	gender: Female; cell line: GM18909; cell type: Lymphoblastoid Cell Line; enrichment type: ribosome protected fragments; molecule subtype: cytoplasmic RNA	Homo sapiens	GSM1513213	GSE61742	25657249	Genomic variation. Impact of regulatory variation from RNA to protein.	Ribo-seq
SRX709854	GM18907	2014-09-25	gender: Female; cell line: GM18907; cell type: Lymphoblastoid Cell Line; enrichment type: ribosome protected fragments; molecule subtype: cytoplasmic RNA	Homo sapiens	GSM1513212	GSE61742	25657249	Genomic variation. Impact of regulatory variation from RNA to protein.	Ribo-seq
SRX709853	GM18870	2014-09-25	gender: Female; cell line: GM18870; cell type: Lymphoblastoid Cell Line; enrichment type: ribosome protected fragments; molecule subtype: cytoplasmic RNA	Homo sapiens	GSM1513211	GSE61742	25657249	Genomic variation. Impact of regulatory variation from RNA to protein.	Ribo-seq
SRX709852	GM18862	2014-09-25	gender: Male; cell line: GM18862; cell type: Lymphoblastoid Cell Line; enrichment type: ribosome protected fragments; molecule subtype: cytoplasmic RNA	Homo sapiens	GSM1513210	GSE61742	25657249	Genomic variation. Impact of regulatory variation from RNA to protein.	Ribo-seq
SRX709851	GM18861	2014-09-25	gender: Female; cell line: GM18861; cell type: Lymphoblastoid Cell Line; enrichment type: ribosome protected fragments; molecule subtype: cytoplasmic RNA	Homo sapiens	GSM1513209	GSE61742	25657249	Genomic variation. Impact of regulatory variation from RNA to protein.	Ribo-seq
SRX709850	GM18858	2014-09-25	gender: Female; cell line: GM18858; cell type: Lymphoblastoid Cell Line; enrichment type: ribosome protected fragments; molecule subtype: cytoplasmic RNA	Homo sapiens	GSM1513208	GSE61742	25657249	Genomic variation. Impact of regulatory variation from RNA to protein.	Ribo-seq
SRX709849	GM18856	2014-09-25	gender: Male; cell line: GM18856; cell type: Lymphoblastoid Cell Line; enrichment type: ribosome protected fragments; molecule subtype: cytoplasmic RNA	Homo sapiens	GSM1513207	GSE61742	25657249	Genomic variation. Impact of regulatory variation from RNA to protein.	Ribo-seq
SRX709848	GM18855	2014-09-25	gender: Female; cell line: GM18855; cell type: Lymphoblastoid Cell Line; enrichment type: ribosome protected fragments; molecule subtype: cytoplasmic RNA	Homo sapiens	GSM1513206	GSE61742	25657249	Genomic variation. Impact of regulatory variation from RNA to protein.	Ribo-seq
SRX709847	GM18853	2014-09-25	gender: Male; cell line: GM18853; cell type: Lymphoblastoid Cell Line; enrichment type: ribosome protected fragments; molecule subtype: cytoplasmic RNA	Homo sapiens	GSM1513205	GSE61742	25657249	Genomic variation. Impact of regulatory variation from RNA to protein.	Ribo-seq
SRX709846	GM18852	2014-09-25	gender: Female; cell line: GM18852; cell type: Lymphoblastoid Cell Line; enrichment type: ribosome protected fragments; molecule subtype: cytoplasmic RNA	Homo sapiens	GSM1513204	GSE61742	25657249	Genomic variation. Impact of regulatory variation from RNA to protein.	Ribo-seq
SRX709845	GM18523	2014-09-25	gender: Female; cell line: GM18523; cell type: Lymphoblastoid Cell Line; enrichment type: ribosome protected fragments; molecule subtype: cytoplasmic RNA	Homo sapiens	GSM1513203	GSE61742	25657249	Genomic variation. Impact of regulatory variation from RNA to protein.	Ribo-seq
SRX709844	GM18522	2014-09-25	gender: Male; cell line: GM18522; cell type: Lymphoblastoid Cell Line; enrichment type: ribosome protected fragments; molecule subtype: cytoplasmic RNA	Homo sapiens	GSM1513202	GSE61742	25657249	Genomic variation. Impact of regulatory variation from RNA to protein.	Ribo-seq
SRX709842	GM18519	2014-09-25	gender: Male; cell line: GM18519; cell type: Lymphoblastoid Cell Line; enrichment type: ribosome protected fragments; molecule subtype: cytoplasmic RNA	Homo sapiens	GSM1513200	GSE61742	25657249	Genomic variation. Impact of regulatory variation from RNA to protein.	Ribo-seq
SRX709841	GM18517	2014-09-25	gender: Female; cell line: GM18517; cell type: Lymphoblastoid Cell Line; enrichment type: ribosome protected fragments; molecule subtype: cytoplasmic RNA	Homo sapiens	GSM1513199	GSE61742	25657249	Genomic variation. Impact of regulatory variation from RNA to protein.	Ribo-seq
SRX709839	GM18511	2014-09-25	gender: Female; cell line: GM18511; cell type: Lymphoblastoid Cell Line; enrichment type: ribosome protected fragments; molecule subtype: cytoplasmic RNA	Homo sapiens	GSM1513197	GSE61742	25657249	Genomic variation. Impact of regulatory variation from RNA to protein.	Ribo-seq
SRX709838	GM18510	2014-09-25	gender: Male; cell line: GM18510; cell type: Lymphoblastoid Cell Line; enrichment type: ribosome protected fragments; molecule subtype: cytoplasmic RNA	Homo sapiens	GSM1513196	GSE61742	25657249	Genomic variation. Impact of regulatory variation from RNA to protein.	Ribo-seq
SRX709837	GM18508	2014-09-25	gender: Female; cell line: GM18508; cell type: Lymphoblastoid Cell Line; enrichment type: ribosome protected fragments; molecule subtype: cytoplasmic RNA	Homo sapiens	GSM1513195	GSE61742	25657249	Genomic variation. Impact of regulatory variation from RNA to protein.	Ribo-seq
SRX709836	GM18507	2014-09-25	gender: Male; cell line: GM18507; cell type: Lymphoblastoid Cell Line; enrichment type: ribosome protected fragments; molecule subtype: cytoplasmic RNA	Homo sapiens	GSM1513194	GSE61742	25657249	Genomic variation. Impact of regulatory variation from RNA to protein.	Ribo-seq
SRX709835	GM18505	2014-09-25	gender: Female; cell line: GM18505; cell type: Lymphoblastoid Cell Line; enrichment type: ribosome protected fragments; molecule subtype: cytoplasmic RNA	Homo sapiens	GSM1513193	GSE61742	25657249	Genomic variation. Impact of regulatory variation from RNA to protein.	Ribo-seq
SRX709834	GM18504	2014-09-25	gender: Male; cell line: GM18504; cell type: Lymphoblastoid Cell Line; enrichment type: ribosome protected fragments; molecule subtype: cytoplasmic RNA	Homo sapiens	GSM1513192	GSE61742	25657249	Genomic variation. Impact of regulatory variation from RNA to protein.	Ribo-seq
SRX709833	GM18502	2014-09-25	gender: Female; cell line: GM18502; cell type: Lymphoblastoid Cell Line; enrichment type: ribosome protected fragments; molecule subtype: cytoplasmic RNA	Homo sapiens	GSM1513191	GSE61742	25657249	Genomic variation. Impact of regulatory variation from RNA to protein.	Ribo-seq
SRX709832	GM18501	2014-09-25	gender: Male; cell line: GM18501; cell type: Lymphoblastoid Cell Line; enrichment type: ribosome protected fragments; molecule subtype: cytoplasmic RNA	Homo sapiens	GSM1513190	GSE61742	25657249	Genomic variation. Impact of regulatory variation from RNA to protein.	Ribo-seq
SRX709831	GM18499	2014-09-25	gender: Female; cell line: GM18499; cell type: Lymphoblastoid Cell Line; enrichment type: ribosome protected fragments; molecule subtype: cytoplasmic RNA	Homo sapiens	GSM1513189	GSE61742	25657249	Genomic variation. Impact of regulatory variation from RNA to protein.	Ribo-seq
SRX709830	GM18498	2014-09-25	gender: Male; cell line: GM18498; cell type: Lymphoblastoid Cell Line; enrichment type: ribosome protected fragments; molecule subtype: cytoplasmic RNA	Homo sapiens	GSM1513188	GSE61742	25657249	Genomic variation. Impact of regulatory variation from RNA to protein.	Ribo-seq
SRX709829	GM18486	2014-09-25	gender: Male; cell line: GM18486; cell type: Lymphoblastoid Cell Line; enrichment type: ribosome protected fragments; molecule subtype: cytoplasmic RNA	Homo sapiens	GSM1513187	GSE61742	25657249	Genomic variation. Impact of regulatory variation from RNA to protein.	Ribo-seq
SRX6969315	RPF 29 Calu6 2 G418 A	2019-10-09	cell line: Calu-6 cells; treatment: G418; concentration: 500 ug/mL; duration: 24 hours; adapter: CTGTAGGCACCATCAAT	Homo sapiens	GSM4114803	GSE138642	31971508	Stop codon context influences genome-wide stimulation of termination codon readthrough by aminoglycosides.	Ribo-seq
SRX6969314	RPF 28 Calu6 1 Untr A	2019-10-09	cell line: Calu-6 cells; treatment: Untreated; concentration: 0 ug/mL; duration: 24 hours; adapter: CTGTAGGCACCATCAAT	Homo sapiens	GSM4114802	GSE138642	31971508	Stop codon context influences genome-wide stimulation of termination codon readthrough by aminoglycosides.	Ribo-seq
SRX6969311	RPF 25 G418rep2 3 G418 A	2019-10-09	cell line: HEK293T cells; treatment: G418; concentration: 500 ug/mL; duration: 24 hours; adapter: CTGTAGGCACCATCAAT	Homo sapiens	GSM4114799	GSE138640	31971508	Stop codon context influences genome-wide stimulation of termination codon readthrough by aminoglycosides.	Ribo-seq
SRX6969309	RPF 23 G418rep2 1 Untr A	2019-10-09	cell line: HEK293T cells; treatment: Untreated; concentration: 0 ug/mL; duration: 24 hours; adapter: CTGTAGGCACCATCAAT	Homo sapiens	GSM4114797	GSE138640	31971508	Stop codon context influences genome-wide stimulation of termination codon readthrough by aminoglycosides.	Ribo-seq
SRX690810	TumorHumanRiboProfilingB	2014-09-02	tissue origin: Tumor	Homo sapiens	GSM1495248	GSE51424	25122893	Ribosome profiling reveals a cell-type-specific translational landscape in brain tumors.	Ribo-seq
SRX690809	TumorHumanRiboProfilingA	2014-09-02	tissue origin: Tumor	Homo sapiens	GSM1495247	GSE51424	25122893	Ribosome profiling reveals a cell-type-specific translational landscape in brain tumors.	Ribo-seq
SRX690808	NormalHumanRiboProfilingC	2014-09-02	tissue origin: normal brain	Homo sapiens	GSM1495246	GSE51424	25122893	Ribosome profiling reveals a cell-type-specific translational landscape in brain tumors.	Ribo-seq
SRX690807	NormalHumanRiboProfilingB	2014-09-02	tissue origin: normal brain	Homo sapiens	GSM1495245	GSE51424	25122893	Ribosome profiling reveals a cell-type-specific translational landscape in brain tumors.	Ribo-seq
SRX690806	NormalHumanRiboProfilingA	2014-09-02	tissue origin: normal brain	Homo sapiens	GSM1495244	GSE51424	25122893	Ribosome profiling reveals a cell-type-specific translational landscape in brain tumors.	Ribo-seq
SRX6835752	iso GS 2 ribo	2019-09-12	strain: patient-derived; tissue: iPSC-differentiated dopamine neurons; age: Differentiation day 60; genotype: G2019S LRRK2	Homo sapiens	GSM4075585	GSE90469	-	-	Ribo-seq
SRX6835751	iso GS 1 ribo	2019-09-12	strain: patient-derived; tissue: iPSC-differentiated dopamine neurons; age: Differentiation day 60; genotype: G2019S LRRK2	Homo sapiens	GSM4075584	GSE90469	-	-	Ribo-seq
SRX6835750	iso MC 2 ribo	2019-09-12	strain: mutation-corrected; tissue: iPSC-differentiated dopamine neurons; age: Differentiation day 60; genotype: wild-type	Homo sapiens	GSM4075583	GSE90469	-	-	Ribo-seq
SRX6835749	iso MC 1 ribo	2019-09-12	strain: mutation-corrected; tissue: iPSC-differentiated dopamine neurons; age: Differentiation day 60; genotype: wild-type	Homo sapiens	GSM4075582	GSE90469	-	-	Ribo-seq
SRX6779202	Ribo-seq after YTHDF1 knockdown with shY1-2	2019-08-30	cell line: HCT116; genotype/variation: YTHDF1 knockdown with shY1	Homo sapiens	GSM4054750	GSE136664	32064749	YTHDF1-mediated translation amplifies Wnt-driven intestinal stemness.	Ribo-seq
SRX669417	bound HEK	2014-08-05	treatment: DMEM + 10% FBS; cell line: HEK	Homo sapiens	GSM1464904	GSE60095	25159147	Ribosome profiling reveals pervasive translation outside of annotated protein-coding genes.	Ribo-seq
SRX669416	input HEK	2014-08-05	treatment: DMEM + 10% FBS; cell line: HEK	Homo sapiens	GSM1464903	GSE60095	25159147	Ribosome profiling reveals pervasive translation outside of annotated protein-coding genes.	Ribo-seq
SRX668710	RP 2 h p.i. - Rep 2	2014-08-04	cell type: human foreskin fibroblasts; time post infection: 2 h p.i.; infection with: Herpes simplex virus 1, strain 17; barcode: NNNGGCGNN	Homo sapiens	GSM1464103	GSE60040	25989971	Widespread disruption of host transcription termination in HSV-1 infection.	Ribo-seq
SRX6652539	HHV-6A LTM	2019-08-04	cell line: HSB2; strain: HHV-6A GS; hours post infection: 72	Homo sapiens	GSM4006925	GSE135363	31944176	Comprehensive annotations of human herpesvirus 6A and 6B genomes reveal novel and conserved genomic features.	Ribo-seq
SRX663300	Kidney tumor tissue 4 RP	2014-07-28	tissue: Kidney	Homo sapiens	GSM1446879	GSE59821	26878238	Tumour-specific proline vulnerability uncovered by differential ribosome codon reading.	Ribo-seq
SRX663298	Kidney tumor tissue 2 RP	2014-07-28	tissue: Kidney	Homo sapiens	GSM1446877	GSE59821	26878238	Tumour-specific proline vulnerability uncovered by differential ribosome codon reading.	Ribo-seq
SRX663297	Kidney tumor tissue 1 RP	2014-07-28	tissue: Kidney	Homo sapiens	GSM1446876	GSE59821	26878238	Tumour-specific proline vulnerability uncovered by differential ribosome codon reading.	Ribo-seq
SRX663296	Kidney normal tissue 2 RP	2014-07-28	tissue: Kidney	Homo sapiens	GSM1446875	GSE59821	26878238	Tumour-specific proline vulnerability uncovered by differential ribosome codon reading.	Ribo-seq
SRX663295	Kidney normal tissue 1 RP	2014-07-28	tissue: Kidney	Homo sapiens	GSM1446874	GSE59821	26878238	Tumour-specific proline vulnerability uncovered by differential ribosome codon reading.	Ribo-seq
SRX663292	U2OS myc batch7 RP	2014-07-28	cell line: U2OS	Homo sapiens	GSM1446871	GSE59819	-	-	Ribo-seq
SRX663291	U2OS control batch7 RP	2014-07-28	cell line: U2OS	Homo sapiens	GSM1446870	GSE59819	-	-	Ribo-seq
SRX663287	U2OS control batch6 RP	2014-07-28	cell line: U2OS	Homo sapiens	GSM1446866	GSE59819	-	-	Ribo-seq
SRX663274	MCF10A TGFb 1 batch2 RP	2014-07-28	cell line: MCF10A	Homo sapiens	GSM1446853	GSE59817	28274951	TGFβ1-induced leucine limitation uncovered by differential ribosome codon reading.	Ribo-seq
SRX663273	MCF10A control 1 batch2 RP	2014-07-28	cell line: MCF10A	Homo sapiens	GSM1446852	GSE59817	28274951	TGFβ1-induced leucine limitation uncovered by differential ribosome codon reading.	Ribo-seq
SRX663272	MCF10A TGFb 2 batch1 RP	2014-07-28	cell line: MCF10A	Homo sapiens	GSM1446851	GSE59817	28274951	TGFβ1-induced leucine limitation uncovered by differential ribosome codon reading.	Ribo-seq
SRX663271	MCF10A control 2 batch1 RP	2014-07-28	cell line: MCF10A	Homo sapiens	GSM1446850	GSE59817	28274951	TGFβ1-induced leucine limitation uncovered by differential ribosome codon reading.	Ribo-seq
SRX663268	MCF10A TGFb 1 batch1 RP	2014-07-28	cell line: MCF10A	Homo sapiens	GSM1446847	GSE59817	28274951	TGFβ1-induced leucine limitation uncovered by differential ribosome codon reading.	Ribo-seq
SRX663259	MCF10A torin RP	2014-07-28	cell line: MCF10A	Homo sapiens	GSM1446838	GSE59821	26878238	Tumour-specific proline vulnerability uncovered by differential ribosome codon reading.	Ribo-seq
SRX663255	MCF10A control RP	2014-07-28	cell line: MCF10A	Homo sapiens	GSM1446834	GSE59821	26878238	Tumour-specific proline vulnerability uncovered by differential ribosome codon reading.	Ribo-seq
SRX663253	SUM1315 control RP	2014-07-28	cell line: SUM1315	Homo sapiens	GSM1446832	GSE59821	26878238	Tumour-specific proline vulnerability uncovered by differential ribosome codon reading.	Ribo-seq
SRX6609630	KO RNase Riboseq rep1	2019-07-29	genotype: PUS10 -/-; cell line: HEK293T; molecule subtype: Ribosome protected RNA	Homo sapiens	GSM3984255	GSE124558	31819270	Differential roles of human PUS10 in miRNA processing and tRNA pseudouridylation.	Ribo-seq
SRX6594279	RPF Control rep3	2019-07-19	sirna treatment: Control siRNA; cell line: HEK293	Homo sapiens	GSM3954922	GSE134517	31791371	eIF4A2 drives repression of translation at initiation by Ccr4-Not through purine-rich motifs in the 5'UTR.	Ribo-seq
SRX6594277	RPF Control rep1	2019-07-19	sirna treatment: Control siRNA; cell line: HEK293	Homo sapiens	GSM3954920	GSE134517	31791371	eIF4A2 drives repression of translation at initiation by Ccr4-Not through purine-rich motifs in the 5'UTR.	Ribo-seq
SRX6494021	Ribosome profiling from 72min Replicate 2	2019-07-23	na constructs: 72min	Homo sapiens	GSM3966954	GSE134752	32348767	Mechanism of Virus Attenuation by Codon Pair Deoptimization.	Ribo-seq
SRX6494020	Ribosome profiling from 72min Replicate 1	2019-07-23	na constructs: 72min	Homo sapiens	GSM3966953	GSE134752	32348767	Mechanism of Virus Attenuation by Codon Pair Deoptimization.	Ribo-seq
SRX6494018	Ribosome profiling from 72Hmax/46med Replicate 1	2019-07-23	na constructs: 72Hmax and 46med	Homo sapiens	GSM3966951	GSE134752	32348767	Mechanism of Virus Attenuation by Codon Pair Deoptimization.	Ribo-seq
SRX6494017	Ribosome profiling from 27wt/72Lmax/27min Replicate 2	2019-07-23	na constructs: 27wt, 72Lmax and 27min	Homo sapiens	GSM3966950	GSE134752	32348767	Mechanism of Virus Attenuation by Codon Pair Deoptimization.	Ribo-seq
SRX6494016	Ribosome profiling from 27wt/72Lmax/27min Replicate 1	2019-07-23	na constructs: 27wt, 72Lmax and 27min	Homo sapiens	GSM3966949	GSE134752	32348767	Mechanism of Virus Attenuation by Codon Pair Deoptimization.	Ribo-seq
SRX646185	G325E Ribo-seq	2014-07-03	cell line: HEK293T; cell type: Neuronal; transfection construct: cells transiently transfected with DDX3X-G325E expressing vector; over-expression product: FLAG-tagged DDX3X G325E	Homo sapiens	GSM1427364	GSE59095	27180681	Cancer-associated DDX3X mutations drive stress granule assembly and impair global translation.	Ribo-seq
SRX646184	WT DDX3X Ribo-seq	2014-07-03	cell line: HEK293T; cell type: Neuronal; transfection construct: cells transiently transfected with WT DDX3X expressing vector; over-expression product: FLAG-tagged WT DDX3X	Homo sapiens	GSM1427363	GSE59095	27180681	Cancer-associated DDX3X mutations drive stress granule assembly and impair global translation.	Ribo-seq
SRX646183	vector control Ribo-seq	2014-07-03	cell line: HEK293T; cell type: Neuronal; transfection construct: cells transiently transfected with empty pCDNA3.1 vector; over-expression product: none (control)	Homo sapiens	GSM1427362	GSE59095	27180681	Cancer-associated DDX3X mutations drive stress granule assembly and impair global translation.	Ribo-seq
SRX6099392	Ribo siP 3	2019-06-20	cell type: A549; sirna: siP2 4; viral strain: Dengue 2, strain New Guinea C; sample treatment: Ribo seq	Homo sapiens	GSM3900213	GSE133111	-	-	Ribo-seq
SRX6099390	Ribo siP 1	2019-06-20	cell type: A549; sirna: siP1 1; viral strain: Dengue 2, strain New Guinea C; sample treatment: Ribo seq	Homo sapiens	GSM3900211	GSE133111	-	-	Ribo-seq
SRX6069662	XRN1-null replicate 2 for Ribo-seq	2019-06-13	cell line: HEK293T; genotype: XRN1-null	Homo sapiens	GSM3890771	GSE132725	31340047	A low-complexity region in human XRN1 directly recruits deadenylation and decapping factors in 5'-3' messenger RNA decay.	Ribo-seq
SRX6069661	XRN1-null replicate 1 for Ribo-seq	2019-06-13	cell line: HEK293T; genotype: XRN1-null	Homo sapiens	GSM3890770	GSE132725	31340047	A low-complexity region in human XRN1 directly recruits deadenylation and decapping factors in 5'-3' messenger RNA decay.	Ribo-seq
SRX5906183	CordBlood1-ribosomeprofiling	2019-05-28	cell type: hematopoetic cells; cell type: newborn erythroid cells	Homo sapiens	GSM3820028	GSE118359	31959994	Control of human hemoglobin switching by LIN28B-mediated regulation of BCL11A translation.	Ribo-seq
SRX5906182	Adult4-ribosomeprofiling	2019-05-28	cell type: hematopoetic cells; cell type: adult erythroid cells	Homo sapiens	GSM3820027	GSE118359	31959994	Control of human hemoglobin switching by LIN28B-mediated regulation of BCL11A translation.	Ribo-seq
SRX5906181	Adult3-ribosomeprofiling	2019-05-28	cell type: hematopoetic cells; cell type: adult erythroid cells	Homo sapiens	GSM3820026	GSE118359	31959994	Control of human hemoglobin switching by LIN28B-mediated regulation of BCL11A translation.	Ribo-seq
SRX5906179	Adult1-ribosomeprofiling	2019-05-28	cell type: hematopoetic cells; cell type: adult erythroid cells	Homo sapiens	GSM3820024	GSE118359	31959994	Control of human hemoglobin switching by LIN28B-mediated regulation of BCL11A translation.	Ribo-seq
SRX5825555	Left ventricle tissue of end-stage DCM patients (20CM01195)	2019-05-13	cell type: Left ventricle tissue; sequencing: Ribo-seq	Homo sapiens	GSM3763597	GSE131111	31284728	Widespread Translational Control of Fibrosis in the Human Heart by RNA-Binding Proteins.	Ribo-seq
SRX5825554	Left ventricle tissue of end-stage DCM patients (20AP01457)	2019-05-13	cell type: Left ventricle tissue; sequencing: Ribo-seq; disease state: end-stage DCM	Homo sapiens	GSM3763596	GSE131111	31284728	Widespread Translational Control of Fibrosis in the Human Heart by RNA-Binding Proteins.	Ribo-seq
SRX5825553	Left ventricle tissue of end-stage DCM patients (20TW01940)	2019-05-13	cell type: Left ventricle tissue; sequencing: Ribo-seq	Homo sapiens	GSM3763625	GSE131111	31284728	Widespread Translational Control of Fibrosis in the Human Heart by RNA-Binding Proteins.	Ribo-seq
SRX5825552	Left ventricle tissue of end-stage DCM patients (20TU01919)	2019-05-13	cell type: Left ventricle tissue; sequencing: Ribo-seq	Homo sapiens	GSM3763624	GSE131111	31284728	Widespread Translational Control of Fibrosis in the Human Heart by RNA-Binding Proteins.	Ribo-seq
SRX5825551	Left ventricle tissue of end-stage DCM patients (20ST01399)	2019-05-13	cell type: Left ventricle tissue; sequencing: Ribo-seq	Homo sapiens	GSM3763623	GSE131111	31284728	Widespread Translational Control of Fibrosis in the Human Heart by RNA-Binding Proteins.	Ribo-seq
SRX5825550	Left ventricle tissue of end-stage DCM patients (20SD01837)	2019-05-13	cell type: Left ventricle tissue; sequencing: Ribo-seq	Homo sapiens	GSM3763622	GSE131111	31284728	Widespread Translational Control of Fibrosis in the Human Heart by RNA-Binding Proteins.	Ribo-seq
SRX5825549	Left ventricle tissue of end-stage DCM patients (20RW01403)	2019-05-13	cell type: Left ventricle tissue; sequencing: Ribo-seq	Homo sapiens	GSM3763621	GSE131111	31284728	Widespread Translational Control of Fibrosis in the Human Heart by RNA-Binding Proteins.	Ribo-seq
SRX5825548	Left ventricle tissue of end-stage DCM patients (20RP01833)	2019-05-13	cell type: Left ventricle tissue; sequencing: Ribo-seq	Homo sapiens	GSM3763620	GSE131111	31284728	Widespread Translational Control of Fibrosis in the Human Heart by RNA-Binding Proteins.	Ribo-seq
SRX5825547	Left ventricle tissue of end-stage DCM patients (20RL01528)	2019-05-13	cell type: Left ventricle tissue; sequencing: Ribo-seq	Homo sapiens	GSM3763619	GSE131111	31284728	Widespread Translational Control of Fibrosis in the Human Heart by RNA-Binding Proteins.	Ribo-seq
SRX5825546	Left ventricle tissue of end-stage DCM patients (20PL01827)	2019-05-13	cell type: Left ventricle tissue; sequencing: Ribo-seq	Homo sapiens	GSM3763618	GSE131111	31284728	Widespread Translational Control of Fibrosis in the Human Heart by RNA-Binding Proteins.	Ribo-seq
SRX5825545	Left ventricle tissue of end-stage DCM patients (20PD01198)	2019-05-13	cell type: Left ventricle tissue; sequencing: Ribo-seq	Homo sapiens	GSM3763617	GSE131111	31284728	Widespread Translational Control of Fibrosis in the Human Heart by RNA-Binding Proteins.	Ribo-seq
SRX5825544	Left ventricle tissue of end-stage DCM patients (20NB01855)	2019-05-13	cell type: Left ventricle tissue; sequencing: Ribo-seq	Homo sapiens	GSM3763616	GSE131111	31284728	Widespread Translational Control of Fibrosis in the Human Heart by RNA-Binding Proteins.	Ribo-seq
SRX5825543	Left ventricle tissue of end-stage DCM patients (20MS01733)	2019-05-13	cell type: Left ventricle tissue; sequencing: Ribo-seq	Homo sapiens	GSM3763615	GSE131111	31284728	Widespread Translational Control of Fibrosis in the Human Heart by RNA-Binding Proteins.	Ribo-seq
SRX5825542	Left ventricle tissue of end-stage DCM patients (20ML01902)	2019-05-13	cell type: Left ventricle tissue; sequencing: Ribo-seq	Homo sapiens	GSM3763614	GSE131111	31284728	Widespread Translational Control of Fibrosis in the Human Heart by RNA-Binding Proteins.	Ribo-seq
SRX5825541	Left ventricle tissue of end-stage DCM patients (20MH01879)	2019-05-13	cell type: Left ventricle tissue; sequencing: Ribo-seq	Homo sapiens	GSM3763613	GSE131111	31284728	Widespread Translational Control of Fibrosis in the Human Heart by RNA-Binding Proteins.	Ribo-seq
SRX5825540	Left ventricle tissue of end-stage DCM patients (20MH01845)	2019-05-13	cell type: Left ventricle tissue; sequencing: Ribo-seq	Homo sapiens	GSM3763612	GSE131111	31284728	Widespread Translational Control of Fibrosis in the Human Heart by RNA-Binding Proteins.	Ribo-seq
SRX5825539	Left ventricle tissue of end-stage DCM patients (20MG01931)	2019-05-13	cell type: Left ventricle tissue; sequencing: Ribo-seq	Homo sapiens	GSM3763611	GSE131111	31284728	Widespread Translational Control of Fibrosis in the Human Heart by RNA-Binding Proteins.	Ribo-seq
SRX5825537	Left ventricle tissue of end-stage DCM patients (20LB01727)	2019-05-13	cell type: Left ventricle tissue; sequencing: Ribo-seq	Homo sapiens	GSM3763609	GSE131111	31284728	Widespread Translational Control of Fibrosis in the Human Heart by RNA-Binding Proteins.	Ribo-seq
SRX5825536	Left ventricle tissue of end-stage DCM patients (20JW01850)	2019-05-13	cell type: Left ventricle tissue; sequencing: Ribo-seq	Homo sapiens	GSM3763608	GSE131111	31284728	Widespread Translational Control of Fibrosis in the Human Heart by RNA-Binding Proteins.	Ribo-seq
SRX5825535	Left ventricle tissue of end-stage DCM patients (20JH01781)	2019-05-13	cell type: Left ventricle tissue; sequencing: Ribo-seq	Homo sapiens	GSM3763607	GSE131111	31284728	Widespread Translational Control of Fibrosis in the Human Heart by RNA-Binding Proteins.	Ribo-seq
SRX5825534	Left ventricle tissue of end-stage DCM patients (20JB01682)	2019-05-13	cell type: Left ventricle tissue; sequencing: Ribo-seq	Homo sapiens	GSM3763606	GSE131111	31284728	Widespread Translational Control of Fibrosis in the Human Heart by RNA-Binding Proteins.	Ribo-seq
SRX5825533	Left ventricle tissue of end-stage DCM patients (20GR01807)	2019-05-13	cell type: Left ventricle tissue; sequencing: Ribo-seq	Homo sapiens	GSM3763605	GSE131111	31284728	Widespread Translational Control of Fibrosis in the Human Heart by RNA-Binding Proteins.	Ribo-seq
SRX5825532	Left ventricle tissue of end-stage DCM patients (20GC01665)	2019-05-13	cell type: Left ventricle tissue; sequencing: Ribo-seq	Homo sapiens	GSM3763604	GSE131111	31284728	Widespread Translational Control of Fibrosis in the Human Heart by RNA-Binding Proteins.	Ribo-seq
SRX5825531	Left ventricle tissue of end-stage DCM patients (20DW01830)	2019-05-13	cell type: Left ventricle tissue; sequencing: Ribo-seq	Homo sapiens	GSM3763603	GSE131111	31284728	Widespread Translational Control of Fibrosis in the Human Heart by RNA-Binding Proteins.	Ribo-seq
SRX5825530	Left ventricle tissue of end-stage DCM patients (20DM01835)	2019-05-13	cell type: Left ventricle tissue; sequencing: Ribo-seq	Homo sapiens	GSM3763602	GSE131111	31284728	Widespread Translational Control of Fibrosis in the Human Heart by RNA-Binding Proteins.	Ribo-seq
SRX5825528	Left ventricle tissue of end-stage DCM patients (20CT01836)	2019-05-13	cell type: Left ventricle tissue; sequencing: Ribo-seq	Homo sapiens	GSM3763600	GSE131111	31284728	Widespread Translational Control of Fibrosis in the Human Heart by RNA-Binding Proteins.	Ribo-seq
SRX5825527	Left ventricle tissue of end-stage DCM patients (20CS01710)	2019-05-13	cell type: Left ventricle tissue; sequencing: Ribo-seq	Homo sapiens	GSM3763599	GSE131111	31284728	Widespread Translational Control of Fibrosis in the Human Heart by RNA-Binding Proteins.	Ribo-seq
SRX5797798	Ribo-Seq deltaYB-1+HA (RP del HA), run 2	2019-05-06	cell line: HEK293T; experiment type: Ribo-Seq; genotype: deltaYB-1+HA	Homo sapiens	GSM3753520	GSE130781	31944153	YB-3 substitutes YB-1 in global mRNA binding.	Ribo-seq
SRX5797797	Ribo-Seq deltaYB-1+HA (RP del HA), run 1	2019-05-06	cell line: HEK293T; experiment type: Ribo-Seq; genotype: deltaYB-1+HA	Homo sapiens	GSM3753519	GSE130781	31944153	YB-3 substitutes YB-1 in global mRNA binding.	Ribo-seq
SRX5797794	Ribo-Seq deltaYB-1 (RP del), run 3	2019-05-06	cell line: HEK293T; experiment type: Ribo-Seq; genotype: deltaYB-1	Homo sapiens	GSM3753516	GSE130781	31944153	YB-3 substitutes YB-1 in global mRNA binding.	Ribo-seq
SRX5797793	Ribo-Seq deltaYB-1 (RP del), run 2	2019-05-06	cell line: HEK293T; experiment type: Ribo-Seq; genotype: deltaYB-1	Homo sapiens	GSM3753515	GSE130781	31944153	YB-3 substitutes YB-1 in global mRNA binding.	Ribo-seq
SRX5797792	Ribo-Seq deltaYB-1 (RP del), run 1	2019-05-06	cell line: HEK293T; experiment type: Ribo-Seq; genotype: deltaYB-1	Homo sapiens	GSM3753514	GSE130781	31944153	YB-3 substitutes YB-1 in global mRNA binding.	Ribo-seq
SRX5797789	Ribo-Seq wt+HA-YB-1 (RP wt YB1), run 2	2019-05-06	cell line: HEK293T; experiment type: Ribo-Seq; genotype: wild type+HA-YB-1	Homo sapiens	GSM3753511	GSE130781	31944153	YB-3 substitutes YB-1 in global mRNA binding.	Ribo-seq
SRX5797788	Ribo-Seq wt+HA-YB-1 (RP wt YB1), run 1	2019-05-06	cell line: HEK293T; experiment type: Ribo-Seq; genotype: wild type+HA-YB-1	Homo sapiens	GSM3753510	GSE130781	31944153	YB-3 substitutes YB-1 in global mRNA binding.	Ribo-seq
SRX5797785	Ribo-Seq wt+HA (RP wt HA), run 2	2019-05-06	cell line: HEK293T; experiment type: Ribo-Seq; genotype: wild type+HA	Homo sapiens	GSM3753507	GSE130781	31944153	YB-3 substitutes YB-1 in global mRNA binding.	Ribo-seq
SRX5797784	Ribo-Seq wt+HA (RP wt HA), run 1	2019-05-06	cell line: HEK293T; experiment type: Ribo-Seq; genotype: wild type+HA	Homo sapiens	GSM3753506	GSE130781	31944153	YB-3 substitutes YB-1 in global mRNA binding.	Ribo-seq
SRX5797781	Ribo-Seq wt (RP wt), run 3	2019-05-06	cell line: HEK293T; experiment type: Ribo-Seq; genotype: wild type	Homo sapiens	GSM3753503	GSE130781	31944153	YB-3 substitutes YB-1 in global mRNA binding.	Ribo-seq
SRX5797780	Ribo-Seq wt (RP wt), run 2	2019-05-06	cell line: HEK293T; experiment type: Ribo-Seq; genotype: wild type	Homo sapiens	GSM3753502	GSE130781	31944153	YB-3 substitutes YB-1 in global mRNA binding.	Ribo-seq
SRX5797779	Ribo-Seq wt (RP wt), run 1	2019-05-06	cell line: HEK293T; experiment type: Ribo-Seq; genotype: wild type	Homo sapiens	GSM3753501	GSE130781	31944153	YB-3 substitutes YB-1 in global mRNA binding.	Ribo-seq
SRX5693011	Riboseq confluentHFF-RH rep3	2019-04-16	host cell type: human foreskin fibroblasts; parasite: Toxoplasma gondii RH; host growth: confluent	Homo sapiens	GSM3723755	GSE129869	31167946	Simultaneous Ribosome Profiling of Human Host Cells Infected with Toxoplasma gondii.	Ribo-seq
SRX5693006	Riboseq confluentHFF rep1	2019-04-16	host cell type: human foreskin fibroblasts; parasite: Toxoplasma gondii RH; host growth: confluent	Homo sapiens	GSM3723750	GSE129869	31167946	Simultaneous Ribosome Profiling of Human Host Cells Infected with Toxoplasma gondii.	Ribo-seq
SRX569215	Lactimidomycin treated HCT116	2014-06-04	cell type: HCT116; cell type: Colorectal carcinoma derived cell line; treated with: 50 碌M lactimidomycin for 30 min at 37掳C; molecule subtype: Ribosome protected fragments	Homo sapiens	GSM1403308	GSE58207	25510491	PROTEOFORMER: deep proteome coverage through ribosome profiling and MS integration.	Ribo-seq
SRX569214	Cycloheximide treated HCT116	2014-06-04	cell type: HCT116; cell type: Colorectal carcinoma derived cell line; treated with: 100 碌g/ml cycloheximide for 30 min at 37掳C; molecule subtype: Ribosome protected fragments	Homo sapiens	GSM1403307	GSE58207	25510491	PROTEOFORMER: deep proteome coverage through ribosome profiling and MS integration.	Ribo-seq
SRX5391066	MDA-MB-231 Serum Deprived ribosome protected fragments	2019-02-19	cell line/type: MDA-MB-231; tissue source: breast; developmental stage: adult; tumor stage: metastatic; molecule subtype: ribosome protected fragments	Homo sapiens	GSM3611953	GSE126736	31911279	Hallmarks and Determinants of Oncogenic Translation Revealed by Ribosome Profiling in Models of Breast Cancer.	Ribo-seq
SRX5391065	MDA-MB-231 Full Serum ribosome protected fragments	2019-02-19	cell line/type: MDA-MB-231; tissue source: breast; developmental stage: adult; tumor stage: metastatic; molecule subtype: ribosome protected fragments	Homo sapiens	GSM3611952	GSE126736	31911279	Hallmarks and Determinants of Oncogenic Translation Revealed by Ribosome Profiling in Models of Breast Cancer.	Ribo-seq
SRX5391060	SUM159PT Serum Deprived 24 hours ribosome protected fragments	2019-02-19	cell line/type: SUM159PT; tissue source: breast; developmental stage: adult; tumor stage: primary tumor; molecule subtype: ribosome protected fragments	Homo sapiens	GSM3611947	GSE126736	31911279	Hallmarks and Determinants of Oncogenic Translation Revealed by Ribosome Profiling in Models of Breast Cancer.	Ribo-seq
SRX5391059	SUM159PT Serum Deprived 1 hour ribosome protected fragments	2019-02-19	cell line/type: SUM159PT; tissue source: breast; developmental stage: adult; tumor stage: primary tumor; molecule subtype: ribosome protected fragments	Homo sapiens	GSM3611946	GSE126736	31911279	Hallmarks and Determinants of Oncogenic Translation Revealed by Ribosome Profiling in Models of Breast Cancer.	Ribo-seq
SRX5391058	SUM159PT Full Serum 5 hours ribosome protected fragments	2019-02-19	cell line/type: SUM159PT; tissue source: breast; developmental stage: adult; tumor stage: primary tumor; molecule subtype: ribosome protected fragments	Homo sapiens	GSM3611945	GSE126736	31911279	Hallmarks and Determinants of Oncogenic Translation Revealed by Ribosome Profiling in Models of Breast Cancer.	Ribo-seq
SRX5391057	SUM159PT Full Serum ribosome protected fragments	2019-02-19	cell line/type: SUM159PT; tissue source: breast; developmental stage: adult; tumor stage: primary tumor; molecule subtype: ribosome protected fragments	Homo sapiens	GSM3611944	GSE126736	31911279	Hallmarks and Determinants of Oncogenic Translation Revealed by Ribosome Profiling in Models of Breast Cancer.	Ribo-seq
SRX5391054	ZR75-1 Charcoal Stripped Serum ribosome protected fragments	2019-02-19	cell line/type: ZR75-1; tissue source: breast; developmental stage: adult; tumor stage: metastatic; molecule subtype: ribosome protected fragments	Homo sapiens	GSM3611941	GSE126736	31911279	Hallmarks and Determinants of Oncogenic Translation Revealed by Ribosome Profiling in Models of Breast Cancer.	Ribo-seq
SRX5391053	ZR75-1 Full Serum ribosome protected fragments	2019-02-19	cell line/type: ZR75-1; tissue source: breast; developmental stage: adult; tumor stage: metastatic; molecule subtype: ribosome protected fragments	Homo sapiens	GSM3611940	GSE126736	31911279	Hallmarks and Determinants of Oncogenic Translation Revealed by Ribosome Profiling in Models of Breast Cancer.	Ribo-seq
SRX5391050	T47D Charcoal Stripped Serum ribosome protected fragments	2019-02-19	cell line/type: T47D; tissue source: breast; developmental stage: adult; tumor stage: metastatic; molecule subtype: ribosome protected fragments	Homo sapiens	GSM3611937	GSE126736	31911279	Hallmarks and Determinants of Oncogenic Translation Revealed by Ribosome Profiling in Models of Breast Cancer.	Ribo-seq
SRX5391049	T47D Full Serum ribosome protected fragments	2019-02-19	cell line/type: T47D; tissue source: breast; developmental stage: adult; tumor stage: metastatic; molecule subtype: ribosome protected fragments	Homo sapiens	GSM3611936	GSE126736	31911279	Hallmarks and Determinants of Oncogenic Translation Revealed by Ribosome Profiling in Models of Breast Cancer.	Ribo-seq
SRX5391046	MCF10A Serum Deprived ribosome protected fragments	2019-02-19	cell line/type: MCF10A; tissue source: breast; developmental stage: adult; tumor stage: fibrocystic disease; molecule subtype: ribosome protected fragments	Homo sapiens	GSM3611933	GSE126736	31911279	Hallmarks and Determinants of Oncogenic Translation Revealed by Ribosome Profiling in Models of Breast Cancer.	Ribo-seq
SRX5391045	MCF10A Full Serum ribosome protected fragments	2019-02-19	cell line/type: MCF10A; tissue source: breast; developmental stage: adult; tumor stage: fibrocystic disease; molecule subtype: ribosome protected fragments	Homo sapiens	GSM3611932	GSE126736	31911279	Hallmarks and Determinants of Oncogenic Translation Revealed by Ribosome Profiling in Models of Breast Cancer.	Ribo-seq
SRX5391041	HMECs Serum Deprived 24 hours ribosome protected fragments	2019-02-19	cell line/type: Human mammary epithelial cells (HMECs); tissue source: breast; developmental stage: adult; tumor stage: no apparent disease; molecule subtype: ribosome protected fragments	Homo sapiens	GSM3611928	GSE126736	31911279	Hallmarks and Determinants of Oncogenic Translation Revealed by Ribosome Profiling in Models of Breast Cancer.	Ribo-seq
SRX5391040	HMECs Serum Deprived 1 hour ribosome protected fragments	2019-02-19	cell line/type: Human mammary epithelial cells (HMECs); tissue source: breast; developmental stage: adult; tumor stage: no apparent disease; molecule subtype: ribosome protected fragments	Homo sapiens	GSM3611927	GSE126736	31911279	Hallmarks and Determinants of Oncogenic Translation Revealed by Ribosome Profiling in Models of Breast Cancer.	Ribo-seq
SRX5391039	HMECs Full Serum ribosome protected fragments	2019-02-19	cell line/type: Human mammary epithelial cells (HMECs); tissue source: breast; developmental stage: adult; tumor stage: no apparent disease; molecule subtype: ribosome protected fragments	Homo sapiens	GSM3611926	GSE126736	31911279	Hallmarks and Determinants of Oncogenic Translation Revealed by Ribosome Profiling in Models of Breast Cancer.	Ribo-seq
SRX5337886	RNA-seq of Human Platelets: Healthy Ribosome Protected Fragments 1	2020-02-05	RNA-seq and ribosome footprint profiling of human and mouse platelets with sepsis	Homo sapiens	-	-	-	-	Ribo-seq
SRX5337885	RNA-seq of Human Platelets: Healthy Ribosome Protected Fragments 2	2020-02-05	RNA-seq and ribosome footprint profiling of human and mouse platelets with sepsis	Homo sapiens	-	-	-	-	Ribo-seq
SRX5337883	RNA-seq of Human Platelets: Septic Ribosome Protected Fragments 1	2020-02-05	RNA-seq and ribosome footprint profiling of human and mouse platelets with sepsis	Homo sapiens	-	-	-	-	Ribo-seq
SRX5337872	RNA-seq of Human Platelets: Septic Ribosome Protected Fragments 2	2020-02-05	RNA-seq and ribosome footprint profiling of human and mouse platelets with sepsis	Homo sapiens	-	-	-	-	Ribo-seq
SRX5337871	RNA-seq of Human Platelets: Septic Ribosome Protected Fragments 3	2020-02-05	RNA-seq and ribosome footprint profiling of human and mouse platelets with sepsis	Homo sapiens	-	-	-	-	Ribo-seq
SRX5256558	K562 Ribo HiRes rep3	2019-01-16	cell line: K562; cell type: Human Chronic Myelogenous Leukemia	Homo sapiens	GSM3566412	GSE125218	31819274	Accurate annotation of human protein-coding small open reading frames.	Ribo-seq
SRX5256557	K562 Ribo HiRes rep2	2019-01-16	cell line: K562; cell type: Human Chronic Myelogenous Leukemia	Homo sapiens	GSM3566411	GSE125218	31819274	Accurate annotation of human protein-coding small open reading frames.	Ribo-seq
SRX5256556	K562 Ribo HiRes rep1	2019-01-16	cell line: K562; cell type: Human Chronic Myelogenous Leukemia	Homo sapiens	GSM3566410	GSE125218	31819274	Accurate annotation of human protein-coding small open reading frames.	Ribo-seq
SRX5256555	HeLa-S3 Ribo HiRes rep2	2019-01-16	cell line: HeLa-S3; cell type: Human Cervix Adenocarcinoma	Homo sapiens	GSM3566409	GSE125218	31819274	Accurate annotation of human protein-coding small open reading frames.	Ribo-seq
SRX5256552	293T Ribo TG rep2	2019-01-16	cell line: HEK293T; cell type: Human Embryonic Kidney; treatment: Thapsigargin	Homo sapiens	GSM3566405	GSE125218	31819274	Accurate annotation of human protein-coding small open reading frames.	Ribo-seq
SRX5256551	293T Ribo TG rep1	2019-01-16	cell line: HEK293T; cell type: Human Embryonic Kidney; treatment: Thapsigargin	Homo sapiens	GSM3566404	GSE125218	31819274	Accurate annotation of human protein-coding small open reading frames.	Ribo-seq
SRX5256550	293T Ribo TM rep2	2019-01-16	cell line: HEK293T; cell type: Human Embryonic Kidney; treatment: Tunicamycin	Homo sapiens	GSM3566403	GSE125218	31819274	Accurate annotation of human protein-coding small open reading frames.	Ribo-seq
SRX5256549	293T Ribo TM rep1	2019-01-16	cell line: HEK293T; cell type: Human Embryonic Kidney; treatment: Tunicamycin	Homo sapiens	GSM3566402	GSE125218	31819274	Accurate annotation of human protein-coding small open reading frames.	Ribo-seq
SRX5256548	293T Ribo DMSO rep2	2019-01-16	cell line: HEK293T; cell type: Human Embryonic Kidney; treatment: DMSO	Homo sapiens	GSM3566401	GSE125218	31819274	Accurate annotation of human protein-coding small open reading frames.	Ribo-seq
SRX5256547	293T Ribo DMSO rep1	2019-01-16	cell line: HEK293T; cell type: Human Embryonic Kidney; treatment: DMSO	Homo sapiens	GSM3566400	GSE125218	31819274	Accurate annotation of human protein-coding small open reading frames.	Ribo-seq
SRX5256546	293T Ribo HiRes	2019-01-16	cell line: HEK293T; cell type: Human Embryonic Kidney	Homo sapiens	GSM3566399	GSE125218	31819274	Accurate annotation of human protein-coding small open reading frames.	Ribo-seq
SRX5256545	293T Ribo MedRes	2019-01-16	cell line: HEK293T; cell type: Human Embryonic Kidney	Homo sapiens	GSM3566398	GSE125218	31819274	Accurate annotation of human protein-coding small open reading frames.	Ribo-seq
SRX5256543	HeLa-S3 Ribo HiRes rep1	2019-01-16	cell line: HeLa-S3; cell type: Human Cervix Adenocarcinoma	Homo sapiens	GSM3566408	GSE125218	31819274	Accurate annotation of human protein-coding small open reading frames.	Ribo-seq
SRX522504	Bmal1 kd ribo profile CT22 rep2	2014-04-18	cell type: osteosarcoma; cell line: U2-OS; replicate: 2; sirna treatment: Bmal1 siRNA	Homo sapiens	GSM1371490	GSE56924	26338483	Ribosome profiling reveals an important role for translational control in circadian gene expression.	Ribo-seq
SRX522503	Bmal1 kd ribo profile CT20 rep2	2014-04-18	cell type: osteosarcoma; cell line: U2-OS; replicate: 2; sirna treatment: Bmal1 siRNA	Homo sapiens	GSM1371489	GSE56924	26338483	Ribosome profiling reveals an important role for translational control in circadian gene expression.	Ribo-seq
SRX522502	Bmal1 kd ribo profile CT18 rep2	2014-04-18	cell type: osteosarcoma; cell line: U2-OS; replicate: 2; sirna treatment: Bmal1 siRNA	Homo sapiens	GSM1371488	GSE56924	26338483	Ribosome profiling reveals an important role for translational control in circadian gene expression.	Ribo-seq
SRX522501	Bmal1 kd ribo profile CT16 rep2	2014-04-18	cell type: osteosarcoma; cell line: U2-OS; replicate: 2; sirna treatment: Bmal1 siRNA	Homo sapiens	GSM1371487	GSE56924	26338483	Ribosome profiling reveals an important role for translational control in circadian gene expression.	Ribo-seq
SRX522500	Bmal1 kd ribo profile CT14 rep2	2014-04-18	cell type: osteosarcoma; cell line: U2-OS; replicate: 2; sirna treatment: Bmal1 siRNA	Homo sapiens	GSM1371486	GSE56924	26338483	Ribosome profiling reveals an important role for translational control in circadian gene expression.	Ribo-seq
SRX522499	Bmal1 kd ribo profile CT12 rep2	2014-04-18	cell type: osteosarcoma; cell line: U2-OS; replicate: 2; sirna treatment: Bmal1 siRNA	Homo sapiens	GSM1371485	GSE56924	26338483	Ribosome profiling reveals an important role for translational control in circadian gene expression.	Ribo-seq
SRX522498	Bmal1 kd ribo profile CT10 rep2	2014-04-18	cell type: osteosarcoma; cell line: U2-OS; replicate: 2; sirna treatment: Bmal1 siRNA	Homo sapiens	GSM1371484	GSE56924	26338483	Ribosome profiling reveals an important role for translational control in circadian gene expression.	Ribo-seq
SRX522497	Bmal1 kd ribo profile CT08 rep2	2014-04-18	cell type: osteosarcoma; cell line: U2-OS; replicate: 2; sirna treatment: Bmal1 siRNA	Homo sapiens	GSM1371483	GSE56924	26338483	Ribosome profiling reveals an important role for translational control in circadian gene expression.	Ribo-seq
SRX522496	Bmal1 kd ribo profile CT06 rep2	2014-04-18	cell type: osteosarcoma; cell line: U2-OS; replicate: 2; sirna treatment: Bmal1 siRNA	Homo sapiens	GSM1371482	GSE56924	26338483	Ribosome profiling reveals an important role for translational control in circadian gene expression.	Ribo-seq
SRX522495	Bmal1 kd ribo profile CT04 rep2	2014-04-18	cell type: osteosarcoma; cell line: U2-OS; replicate: 2; sirna treatment: Bmal1 siRNA	Homo sapiens	GSM1371481	GSE56924	26338483	Ribosome profiling reveals an important role for translational control in circadian gene expression.	Ribo-seq
SRX522494	Bmal1 kd ribo profile CT02 rep2	2014-04-18	cell type: osteosarcoma; cell line: U2-OS; replicate: 2; sirna treatment: Bmal1 siRNA	Homo sapiens	GSM1371480	GSE56924	26338483	Ribosome profiling reveals an important role for translational control in circadian gene expression.	Ribo-seq
SRX522493	Bmal1 kd ribo profile CT00 rep2	2014-04-18	cell type: osteosarcoma; cell line: U2-OS; replicate: 2; sirna treatment: Bmal1 siRNA	Homo sapiens	GSM1371479	GSE56924	26338483	Ribosome profiling reveals an important role for translational control in circadian gene expression.	Ribo-seq
SRX522492	Bmal1 kd ribo profile CT22 rep1	2014-04-18	cell type: osteosarcoma; cell line: U2-OS; replicate: 1; sirna treatment: Bmal1 siRNA	Homo sapiens	GSM1371478	GSE56924	26338483	Ribosome profiling reveals an important role for translational control in circadian gene expression.	Ribo-seq
SRX522491	Bmal1 kd ribo profile CT20 rep1	2014-04-18	cell type: osteosarcoma; cell line: U2-OS; replicate: 1; sirna treatment: Bmal1 siRNA	Homo sapiens	GSM1371477	GSE56924	26338483	Ribosome profiling reveals an important role for translational control in circadian gene expression.	Ribo-seq
SRX522490	Bmal1 kd ribo profile CT18 rep1	2014-04-18	cell type: osteosarcoma; cell line: U2-OS; replicate: 1; sirna treatment: Bmal1 siRNA	Homo sapiens	GSM1371476	GSE56924	26338483	Ribosome profiling reveals an important role for translational control in circadian gene expression.	Ribo-seq
SRX522489	Bmal1 kd ribo profile CT16 rep1	2014-04-18	cell type: osteosarcoma; cell line: U2-OS; replicate: 1; sirna treatment: Bmal1 siRNA	Homo sapiens	GSM1371475	GSE56924	26338483	Ribosome profiling reveals an important role for translational control in circadian gene expression.	Ribo-seq
SRX522488	Bmal1 kd ribo profile CT14 rep1	2014-04-18	cell type: osteosarcoma; cell line: U2-OS; replicate: 1; sirna treatment: Bmal1 siRNA	Homo sapiens	GSM1371474	GSE56924	26338483	Ribosome profiling reveals an important role for translational control in circadian gene expression.	Ribo-seq
SRX522487	Bmal1 kd ribo profile CT12 rep1	2014-04-18	cell type: osteosarcoma; cell line: U2-OS; replicate: 1; sirna treatment: Bmal1 siRNA	Homo sapiens	GSM1371473	GSE56924	26338483	Ribosome profiling reveals an important role for translational control in circadian gene expression.	Ribo-seq
SRX522486	Bmal1 kd ribo profile CT10 rep1	2014-04-18	cell type: osteosarcoma; cell line: U2-OS; replicate: 1; sirna treatment: Bmal1 siRNA	Homo sapiens	GSM1371472	GSE56924	26338483	Ribosome profiling reveals an important role for translational control in circadian gene expression.	Ribo-seq
SRX522485	Bmal1 kd ribo profile CT08 rep1	2014-04-18	cell type: osteosarcoma; cell line: U2-OS; replicate: 1; sirna treatment: Bmal1 siRNA	Homo sapiens	GSM1371471	GSE56924	26338483	Ribosome profiling reveals an important role for translational control in circadian gene expression.	Ribo-seq
SRX522484	Bmal1 kd ribo profile CT06 rep1	2014-04-18	cell type: osteosarcoma; cell line: U2-OS; replicate: 1; sirna treatment: Bmal1 siRNA	Homo sapiens	GSM1371470	GSE56924	26338483	Ribosome profiling reveals an important role for translational control in circadian gene expression.	Ribo-seq
SRX522483	Bmal1 kd ribo profile CT04 rep1	2014-04-18	cell type: osteosarcoma; cell line: U2-OS; replicate: 1; sirna treatment: Bmal1 siRNA	Homo sapiens	GSM1371469	GSE56924	26338483	Ribosome profiling reveals an important role for translational control in circadian gene expression.	Ribo-seq
SRX522482	Bmal1 kd ribo profile CT02 rep1	2014-04-18	cell type: osteosarcoma; cell line: U2-OS; replicate: 1; sirna treatment: Bmal1 siRNA	Homo sapiens	GSM1371468	GSE56924	26338483	Ribosome profiling reveals an important role for translational control in circadian gene expression.	Ribo-seq
SRX522481	Bmal1 kd ribo profile CT00 rep1	2014-04-18	cell type: osteosarcoma; cell line: U2-OS; replicate: 1; sirna treatment: Bmal1 siRNA	Homo sapiens	GSM1371467	GSE56924	26338483	Ribosome profiling reveals an important role for translational control in circadian gene expression.	Ribo-seq
SRX522480	WT ribo profile CT22 rep2	2014-04-18	cell type: osteosarcoma; cell line: U2-OS; replicate: 2; sirna treatment: None	Homo sapiens	GSM1371466	GSE56924	26338483	Ribosome profiling reveals an important role for translational control in circadian gene expression.	Ribo-seq
SRX522479	WT ribo profile CT20 rep2	2014-04-18	cell type: osteosarcoma; cell line: U2-OS; replicate: 2; sirna treatment: None	Homo sapiens	GSM1371465	GSE56924	26338483	Ribosome profiling reveals an important role for translational control in circadian gene expression.	Ribo-seq
SRX522478	WT ribo profile CT18 rep2	2014-04-18	cell type: osteosarcoma; cell line: U2-OS; replicate: 2; sirna treatment: None	Homo sapiens	GSM1371464	GSE56924	26338483	Ribosome profiling reveals an important role for translational control in circadian gene expression.	Ribo-seq
SRX522477	WT ribo profile CT16 rep2	2014-04-18	cell type: osteosarcoma; cell line: U2-OS; replicate: 2; sirna treatment: None	Homo sapiens	GSM1371463	GSE56924	26338483	Ribosome profiling reveals an important role for translational control in circadian gene expression.	Ribo-seq
SRX522476	WT ribo profile CT14 rep2	2014-04-18	cell type: osteosarcoma; cell line: U2-OS; replicate: 2; sirna treatment: None	Homo sapiens	GSM1371462	GSE56924	26338483	Ribosome profiling reveals an important role for translational control in circadian gene expression.	Ribo-seq
SRX522475	WT ribo profile CT12 rep2	2014-04-18	cell type: osteosarcoma; cell line: U2-OS; replicate: 2; sirna treatment: None	Homo sapiens	GSM1371461	GSE56924	26338483	Ribosome profiling reveals an important role for translational control in circadian gene expression.	Ribo-seq
SRX522474	WT ribo profile CT10 rep2	2014-04-18	cell type: osteosarcoma; cell line: U2-OS; replicate: 2; sirna treatment: None	Homo sapiens	GSM1371460	GSE56924	26338483	Ribosome profiling reveals an important role for translational control in circadian gene expression.	Ribo-seq
SRX522473	WT ribo profile CT08 rep2	2014-04-18	cell type: osteosarcoma; cell line: U2-OS; replicate: 2; sirna treatment: None	Homo sapiens	GSM1371459	GSE56924	26338483	Ribosome profiling reveals an important role for translational control in circadian gene expression.	Ribo-seq
SRX522472	WT ribo profile CT06 rep2	2014-04-18	cell type: osteosarcoma; cell line: U2-OS; replicate: 2; sirna treatment: None	Homo sapiens	GSM1371458	GSE56924	26338483	Ribosome profiling reveals an important role for translational control in circadian gene expression.	Ribo-seq
SRX522471	WT ribo profile CT04 rep2	2014-04-18	cell type: osteosarcoma; cell line: U2-OS; replicate: 2; sirna treatment: None	Homo sapiens	GSM1371457	GSE56924	26338483	Ribosome profiling reveals an important role for translational control in circadian gene expression.	Ribo-seq
SRX522470	WT ribo profile CT02 rep2	2014-04-18	cell type: osteosarcoma; cell line: U2-OS; replicate: 2; sirna treatment: None	Homo sapiens	GSM1371456	GSE56924	26338483	Ribosome profiling reveals an important role for translational control in circadian gene expression.	Ribo-seq
SRX522469	WT ribo profile CT00 rep2	2014-04-18	cell type: osteosarcoma; cell line: U2-OS; replicate: 2; sirna treatment: None	Homo sapiens	GSM1371455	GSE56924	26338483	Ribosome profiling reveals an important role for translational control in circadian gene expression.	Ribo-seq
SRX522468	WT ribo profile CT22 rep1	2014-04-18	cell type: osteosarcoma; cell line: U2-OS; replicate: 1; sirna treatment: None	Homo sapiens	GSM1371454	GSE56924	26338483	Ribosome profiling reveals an important role for translational control in circadian gene expression.	Ribo-seq
SRX522467	WT ribo profile CT20 rep1	2014-04-18	cell type: osteosarcoma; cell line: U2-OS; replicate: 1; sirna treatment: None	Homo sapiens	GSM1371453	GSE56924	26338483	Ribosome profiling reveals an important role for translational control in circadian gene expression.	Ribo-seq
SRX522466	WT ribo profile CT18 rep1	2014-04-18	cell type: osteosarcoma; cell line: U2-OS; replicate: 1; sirna treatment: None	Homo sapiens	GSM1371452	GSE56924	26338483	Ribosome profiling reveals an important role for translational control in circadian gene expression.	Ribo-seq
SRX522465	WT ribo profile CT16 rep1	2014-04-18	cell type: osteosarcoma; cell line: U2-OS; replicate: 1; sirna treatment: None	Homo sapiens	GSM1371451	GSE56924	26338483	Ribosome profiling reveals an important role for translational control in circadian gene expression.	Ribo-seq
SRX522464	WT ribo profile CT14 rep1	2014-04-18	cell type: osteosarcoma; cell line: U2-OS; replicate: 1; sirna treatment: None	Homo sapiens	GSM1371450	GSE56924	26338483	Ribosome profiling reveals an important role for translational control in circadian gene expression.	Ribo-seq
SRX522463	WT ribo profile CT12 rep1	2014-04-18	cell type: osteosarcoma; cell line: U2-OS; replicate: 1; sirna treatment: None	Homo sapiens	GSM1371449	GSE56924	26338483	Ribosome profiling reveals an important role for translational control in circadian gene expression.	Ribo-seq
SRX522462	WT ribo profile CT10 rep1	2014-04-18	cell type: osteosarcoma; cell line: U2-OS; replicate: 1; sirna treatment: None	Homo sapiens	GSM1371448	GSE56924	26338483	Ribosome profiling reveals an important role for translational control in circadian gene expression.	Ribo-seq
SRX522461	WT ribo profile CT08 rep1	2014-04-18	cell type: osteosarcoma; cell line: U2-OS; replicate: 1; sirna treatment: None	Homo sapiens	GSM1371447	GSE56924	26338483	Ribosome profiling reveals an important role for translational control in circadian gene expression.	Ribo-seq
SRX522460	WT ribo profile CT06 rep1	2014-04-18	cell type: osteosarcoma; cell line: U2-OS; replicate: 1; sirna treatment: None	Homo sapiens	GSM1371446	GSE56924	26338483	Ribosome profiling reveals an important role for translational control in circadian gene expression.	Ribo-seq
SRX522459	WT ribo profile CT04 rep1	2014-04-18	cell type: osteosarcoma; cell line: U2-OS; replicate: 1; sirna treatment: None	Homo sapiens	GSM1371445	GSE56924	26338483	Ribosome profiling reveals an important role for translational control in circadian gene expression.	Ribo-seq
SRX522458	WT ribo profile CT02 rep1	2014-04-18	cell type: osteosarcoma; cell line: U2-OS; replicate: 1; sirna treatment: None	Homo sapiens	GSM1371444	GSE56924	26338483	Ribosome profiling reveals an important role for translational control in circadian gene expression.	Ribo-seq
SRX522457	WT ribo profile CT00 rep1	2014-04-18	cell type: osteosarcoma; cell line: U2-OS; replicate: 1; sirna treatment: None	Homo sapiens	GSM1371443	GSE56924	26338483	Ribosome profiling reveals an important role for translational control in circadian gene expression.	Ribo-seq
SRX520315	Silvestrol (25 nM) treated 2 RF	2014-04-17	cell line: KOPT-K1 T-ALL cell line; rna purification: Ribosome protected RNA fragments; agent: Silvestrol	Homo sapiens	GSM1370698	GSE56887	25079319	RNA G-quadruplexes cause eIF4A-dependent oncogene translation in cancer.	Ribo-seq
SRX520314	Silvestrol (25 nM) treated 1 RF	2014-04-17	cell line: KOPT-K1 T-ALL cell line; rna purification: Ribosome protected RNA fragments; agent: Silvestrol	Homo sapiens	GSM1370697	GSE56887	25079319	RNA G-quadruplexes cause eIF4A-dependent oncogene translation in cancer.	Ribo-seq
SRX520313	DMSO treated 2 RF	2014-04-17	cell line: KOPT-K1 T-ALL cell line; rna purification: Ribosome protected RNA fragments; agent: control	Homo sapiens	GSM1370696	GSE56887	25079319	RNA G-quadruplexes cause eIF4A-dependent oncogene translation in cancer.	Ribo-seq
SRX520312	DMSO treated 1 RF	2014-04-17	cell line: KOPT-K1 T-ALL cell line; rna purification: Ribosome protected RNA fragments; agent: control	Homo sapiens	GSM1370695	GSE56887	25079319	RNA G-quadruplexes cause eIF4A-dependent oncogene translation in cancer.	Ribo-seq
SRX5066929	Primary human fibroblasts Fib 41 bsl	2018-11-27	cell type: Cardiac fibroblasts; sequencing: Ribo-seq	Homo sapiens	GSM3490794	GSE123018	31284728	Widespread Translational Control of Fibrosis in the Human Heart by RNA-Binding Proteins.	Ribo-seq
SRX5066928	Primary human fibroblasts at 45m after stimulation with TGFB1 Fib 41 6hr	2018-11-27	cell type: Cardiac fibroblasts; sequencing: Ribo-seq	Homo sapiens	GSM3490793	GSE123018	31284728	Widespread Translational Control of Fibrosis in the Human Heart by RNA-Binding Proteins.	Ribo-seq
SRX5066927	Primary human fibroblasts at 6hrs after stimulation with TGFB1 Fib 41 45m	2018-11-27	cell type: Cardiac fibroblasts; sequencing: Ribo-seq	Homo sapiens	GSM3490792	GSE123018	31284728	Widespread Translational Control of Fibrosis in the Human Heart by RNA-Binding Proteins.	Ribo-seq
SRX5066926	Primary human fibroblasts at 2hrs after stimulation with TGFB1 Fib 41 2hr	2018-11-27	cell type: Cardiac fibroblasts; sequencing: Ribo-seq	Homo sapiens	GSM3490791	GSE123018	31284728	Widespread Translational Control of Fibrosis in the Human Heart by RNA-Binding Proteins.	Ribo-seq
SRX5066925	Primary human fibroblasts at 24hrs after stimulation with TGFB1 Fib 41 24hr	2018-11-27	cell type: Cardiac fibroblasts; sequencing: Ribo-seq	Homo sapiens	GSM3490790	GSE123018	31284728	Widespread Translational Control of Fibrosis in the Human Heart by RNA-Binding Proteins.	Ribo-seq
SRX5066924	Primary human fibroblasts Fib 34 bsl	2018-11-27	cell type: Cardiac fibroblasts; sequencing: Ribo-seq	Homo sapiens	GSM3490789	GSE123018	31284728	Widespread Translational Control of Fibrosis in the Human Heart by RNA-Binding Proteins.	Ribo-seq
SRX5066923	Primary human fibroblasts at 45m after stimulation with TGFB1 Fib 34 6hr	2018-11-27	cell type: Cardiac fibroblasts; sequencing: Ribo-seq	Homo sapiens	GSM3490788	GSE123018	31284728	Widespread Translational Control of Fibrosis in the Human Heart by RNA-Binding Proteins.	Ribo-seq
SRX5066922	Primary human fibroblasts at 6hrs after stimulation with TGFB1 Fib 34 45m	2018-11-27	cell type: Cardiac fibroblasts; sequencing: Ribo-seq	Homo sapiens	GSM3490787	GSE123018	31284728	Widespread Translational Control of Fibrosis in the Human Heart by RNA-Binding Proteins.	Ribo-seq
SRX5066921	Primary human fibroblasts at 2hrs after stimulation with TGFB1 Fib 34 2hr	2018-11-27	cell type: Cardiac fibroblasts; sequencing: Ribo-seq	Homo sapiens	GSM3490786	GSE123018	31284728	Widespread Translational Control of Fibrosis in the Human Heart by RNA-Binding Proteins.	Ribo-seq
SRX5066920	Primary human fibroblasts at 24hrs after stimulation with TGFB1 Fib 34 24hr	2018-11-27	cell type: Cardiac fibroblasts; sequencing: Ribo-seq	Homo sapiens	GSM3490785	GSE123018	31284728	Widespread Translational Control of Fibrosis in the Human Heart by RNA-Binding Proteins.	Ribo-seq
SRX5066919	Primary human fibroblasts Fib 27 bsl	2018-11-27	cell type: Cardiac fibroblasts; sequencing: Ribo-seq	Homo sapiens	GSM3490784	GSE123018	31284728	Widespread Translational Control of Fibrosis in the Human Heart by RNA-Binding Proteins.	Ribo-seq
SRX5066918	Primary human fibroblasts at 45m after stimulation with TGFB1 Fib 27 6hr	2018-11-27	cell type: Cardiac fibroblasts; sequencing: Ribo-seq	Homo sapiens	GSM3490783	GSE123018	31284728	Widespread Translational Control of Fibrosis in the Human Heart by RNA-Binding Proteins.	Ribo-seq
SRX5066917	Primary human fibroblasts at 6hrs after stimulation with TGFB1 Fib 27 45m	2018-11-27	cell type: Cardiac fibroblasts; sequencing: Ribo-seq	Homo sapiens	GSM3490782	GSE123018	31284728	Widespread Translational Control of Fibrosis in the Human Heart by RNA-Binding Proteins.	Ribo-seq
SRX5066916	Primary human fibroblasts at 2hrs after stimulation with TGFB1 Fib 27 2hr	2018-11-27	cell type: Cardiac fibroblasts; sequencing: Ribo-seq	Homo sapiens	GSM3490781	GSE123018	31284728	Widespread Translational Control of Fibrosis in the Human Heart by RNA-Binding Proteins.	Ribo-seq
SRX5066915	Primary human fibroblasts at 24hrs after stimulation with TGFB1 Fib 27 24hr	2018-11-27	cell type: Cardiac fibroblasts; sequencing: Ribo-seq	Homo sapiens	GSM3490780	GSE123018	31284728	Widespread Translational Control of Fibrosis in the Human Heart by RNA-Binding Proteins.	Ribo-seq
SRX5066914	Primary human fibroblasts Fib 24 bsl	2018-11-27	cell type: Cardiac fibroblasts; sequencing: Ribo-seq	Homo sapiens	GSM3490779	GSE123018	31284728	Widespread Translational Control of Fibrosis in the Human Heart by RNA-Binding Proteins.	Ribo-seq
SRX5066913	Primary human fibroblasts at 45m after stimulation with TGFB1 Fib 24 6hr	2018-11-27	cell type: Cardiac fibroblasts; sequencing: Ribo-seq	Homo sapiens	GSM3490778	GSE123018	31284728	Widespread Translational Control of Fibrosis in the Human Heart by RNA-Binding Proteins.	Ribo-seq
SRX5066912	Primary human fibroblasts at 6hrs after stimulation with TGFB1 Fib 24 45m	2018-11-27	cell type: Cardiac fibroblasts; sequencing: Ribo-seq	Homo sapiens	GSM3490777	GSE123018	31284728	Widespread Translational Control of Fibrosis in the Human Heart by RNA-Binding Proteins.	Ribo-seq
SRX5066911	Primary human fibroblasts at 2hrs after stimulation with TGFB1 Fib 24 2hr	2018-11-27	cell type: Cardiac fibroblasts; sequencing: Ribo-seq	Homo sapiens	GSM3490776	GSE123018	31284728	Widespread Translational Control of Fibrosis in the Human Heart by RNA-Binding Proteins.	Ribo-seq
SRX5066910	Primary human fibroblasts at 24hrs after stimulation with TGFB1 Fib 24 24hr	2018-11-27	cell type: Cardiac fibroblasts; sequencing: Ribo-seq	Homo sapiens	GSM3490775	GSE123018	31284728	Widespread Translational Control of Fibrosis in the Human Heart by RNA-Binding Proteins.	Ribo-seq
SRX4966065	ribo KO2 rep2	2018-11-01	genetic background: CSAM-KO 2; cell line: HEK293T; extracted molecule: total RNA	Homo sapiens	GSM3454278	GSE122071	30467178	Cap-specific terminal N [6]-methylation of RNA by an RNA polymerase II-associated methyltransferase.	Ribo-seq
SRX4966064	ribo KO2 rep1	2018-11-01	genetic background: CSAM-KO 2; cell line: HEK293T; extracted molecule: total RNA	Homo sapiens	GSM3454277	GSE122071	30467178	Cap-specific terminal N [6]-methylation of RNA by an RNA polymerase II-associated methyltransferase.	Ribo-seq
SRX4966063	ribo KO1 rep2	2018-11-01	genetic background: CSAM-KO 1; cell line: HEK293T; extracted molecule: total RNA	Homo sapiens	GSM3454276	GSE122071	30467178	Cap-specific terminal N [6]-methylation of RNA by an RNA polymerase II-associated methyltransferase.	Ribo-seq
SRX4966062	ribo KO1 rep1	2018-11-01	genetic background: CSAM-KO 1; cell line: HEK293T; extracted molecule: total RNA	Homo sapiens	GSM3454275	GSE122071	30467178	Cap-specific terminal N [6]-methylation of RNA by an RNA polymerase II-associated methyltransferase.	Ribo-seq
SRX4966061	ribo WT	2018-11-01	genetic background: WT; cell line: HEK293T; extracted molecule: total RNA	Homo sapiens	GSM3454274	GSE122071	30467178	Cap-specific terminal N [6]-methylation of RNA by an RNA polymerase II-associated methyltransferase.	Ribo-seq
SRX4957720	0.5% DMSO, 1 hr, rep 3	2018-10-30	cell line: Huh7; treatment: 0.5% DMSOfor 1 hr; molecule subtype: mRNA, ribosome protected fragments	Homo sapiens	GSM3452618	GSE121981	30875366	Cellular response to small molecules that selectively stall protein synthesis by the ribosome.	Ribo-seq
SRX4957719	0.5% DMSO, 1 hr, rep 2	2018-10-30	cell line: Huh7; treatment: 0.5% DMSOfor 1 hr; molecule subtype: mRNA, ribosome protected fragments	Homo sapiens	GSM3452617	GSE121981	30875366	Cellular response to small molecules that selectively stall protein synthesis by the ribosome.	Ribo-seq
SRX4957718	0.5% DMSO, 1 hr, rep 1	2018-10-30	cell line: Huh7; treatment: 0.5% DMSOfor 1 hr; molecule subtype: mRNA, ribosome protected fragments	Homo sapiens	GSM3452616	GSE121981	30875366	Cellular response to small molecules that selectively stall protein synthesis by the ribosome.	Ribo-seq
SRX4957717	1.5 碌M PF-06378503, 1 hr, rep 3	2018-10-30	cell line: Huh7; treatment: 1.5 碌M PF-06378503for 1 hr; molecule subtype: mRNA, ribosome protected fragments	Homo sapiens	GSM3452615	GSE121981	30875366	Cellular response to small molecules that selectively stall protein synthesis by the ribosome.	Ribo-seq
SRX4957716	1.5 碌M PF-06378503, 1 hr, rep 2	2018-10-30	cell line: Huh7; treatment: 1.5 碌M PF-06378503for 1 hr; molecule subtype: mRNA, ribosome protected fragments	Homo sapiens	GSM3452614	GSE121981	30875366	Cellular response to small molecules that selectively stall protein synthesis by the ribosome.	Ribo-seq
SRX4957715	1.5 碌M PF-06378503, 1 hr, rep 1	2018-10-30	cell line: Huh7; treatment: 1.5 碌M PF-06378503for 1 hr; molecule subtype: mRNA, ribosome protected fragments	Homo sapiens	GSM3452613	GSE121981	30875366	Cellular response to small molecules that selectively stall protein synthesis by the ribosome.	Ribo-seq
SRX4957714	1.5 碌M PF-067446846, 1 hr, rep 3	2018-10-30	cell line: Huh7; treatment: 1.5 碌M PF-067446846for 1 hr; molecule subtype: mRNA, ribosome protected fragments	Homo sapiens	GSM3452612	GSE121981	30875366	Cellular response to small molecules that selectively stall protein synthesis by the ribosome.	Ribo-seq
SRX4957713	1.5 碌M PF-067446846, 1 hr, rep 2	2018-10-30	cell line: Huh7; treatment: 1.5 碌M PF-067446846for 1 hr; molecule subtype: mRNA, ribosome protected fragments	Homo sapiens	GSM3452611	GSE121981	30875366	Cellular response to small molecules that selectively stall protein synthesis by the ribosome.	Ribo-seq
SRX4957712	1.5 碌M PF-067446846, 1 hr, rep 1	2018-10-30	cell line: Huh7; treatment: 1.5 碌M PF-067446846for 1 hr; molecule subtype: mRNA, ribosome protected fragments	Homo sapiens	GSM3452610	GSE121981	30875366	Cellular response to small molecules that selectively stall protein synthesis by the ribosome.	Ribo-seq
SRX4951961	RPF of MKL1 C301	2020-02-11	mammalian cells response to hypoxia stress	Homo sapiens	-	-	-	-	Ribo-seq
SRX4951960	RPF of MKL1 N200	2020-02-11	mammalian cells response to hypoxia stress	Homo sapiens	-	-	-	-	Ribo-seq
SRX4951957	MKL1 C301RPF of	2020-02-11	Fine-tuning metabolic rewiring and translational machinery adaptation during an epithelial-mesenchymal transition in breast cancer cells.	Homo sapiens	-	-	-	-	Ribo-seq
SRX4951956	RPF of MCF7 control	2020-02-11	mammalian cells response to hypoxia stress	Homo sapiens	-	-	-	-	Ribo-seq
SRX4951955	RPF of MCF7 control	2020-02-11	mammalian cells response to hypoxia stress	Homo sapiens	-	-	-	-	Ribo-seq
SRX4951953	RPF of MKL1 N200	2020-02-11	mammalian cells response to hypoxia stress	Homo sapiens	-	-	-	-	Ribo-seq
SRX4951952	RPF of MKL1 N200	2020-02-11	mammalian cells response to hypoxia stress	Homo sapiens	-	-	-	-	Ribo-seq
SRX4951951	RPF of MKL1 C301	2020-02-11	mammalian cells response to hypoxia stress	Homo sapiens	-	-	-	-	Ribo-seq
SRX4898859	U2OS siCtl B RPF	2018-10-17	knockdown: control; library: ribosome footprinting; replicate: B	Homo sapiens	GSM3434472	GSE121391	-	-	Ribo-seq
SRX4898857	U2OS siCtl A RPF	2018-10-17	knockdown: control; library: ribosome footprinting; replicate: A	Homo sapiens	GSM3434470	GSE121391	-	-	Ribo-seq
SRX4898855	U2OS siCDK12 B RPF	2018-10-17	knockdown: CDK12; library: ribosome footprinting; replicate: B	Homo sapiens	GSM3434468	GSE121391	-	-	Ribo-seq
SRX4898853	U2OS siCDK12 A RPF	2018-10-17	knockdown: CDK12; library: ribosome footprinting; replicate: A	Homo sapiens	GSM3434466	GSE121391	-	-	Ribo-seq
SRX474115	Arsenite riboseq, replicate 2	2014-02-20	treatment: 0.5 hour arsenite; rna type: ribosome protected fragment; cell line: Hek293T	Homo sapiens	GSM1331348	GSE55195	25621764	Translation of 5' leaders is pervasive in genes resistant to eIF2 repression.	Ribo-seq
SRX4733767	RPF: All RPF reads for the samples (multiplexed)	2018-09-24	cell type: MCF10A	Homo sapiens	GSM3399570	GSE120383	-	-	Ribo-seq
SRX4517982	HLH RP	2018-08-07	cell line: HEK293T; passages: 15-18; lentivirus 1: anti-EIF3A shRNA; lentivirus 2: HLH mutant EIF3A	Homo sapiens	GSM3323390	GSE118239	-	-	Ribo-seq
SRX4517981	CT RP	2018-08-07	cell line: HEK293T; passages: 15-18; lentivirus 1: anti-EIF3A shRNA; lentivirus 2: Control (CT) EIF3A	Homo sapiens	GSM3323389	GSE118239	-	-	Ribo-seq
SRX4496739	Ribo-Seq of human: Sample A172_OE1	2020-02-20	Ribo-Seq of human: Sample A172 OE1	Homo sapiens	-	-	-	-	Ribo-seq
SRX4496735	Ribo-Seq of human: Sample A172_EV2	2020-02-20	Ribo-Seq of human: Sample A172 EV2	Homo sapiens	-	-	-	-	Ribo-seq
SRX4496732	Ribo-Seq of human: Sample A172_EV3	2020-02-20	Ribo-Seq of human: Sample A172 EV3	Homo sapiens	-	-	-	-	Ribo-seq
SRX4496729	Ribo-Seq of human: Sample LN229ST_OE5 in the presence of H2O2 stress	2020-02-20	Ribo-Seq of human: Sample LN229ST OE5 in the presence of H2O2 stress	Homo sapiens	-	-	-	-	Ribo-seq
SRX4496728	Ribo-Seq of human: Sample LN229ST_OE5 in the presence of H2O2 stress	2020-02-20	Ribo-Seq of human: Sample LN229ST OE4 in the presence of H2O2 stress	Homo sapiens	-	-	-	-	Ribo-seq
SRX4496725	Ribo-Seq of human: Sample LN229ST_OE1 in the presence of H2O2 stress	2020-02-20	Ribo-Seq of human: Sample LN229ST OE1 in the presence of H2O2 stress	Homo sapiens	-	-	-	-	Ribo-seq
SRX4496720	Ribo-Seq of human: Sample LN229ST_EV1 in the presence of H2O2 stress	2020-02-20	Ribo-Seq of human: Sample LN229ST EV1 in the presence of H2O2 stress	Homo sapiens	-	-	-	-	Ribo-seq
SRX4146503	WT Riboseq rep2	2018-05-31	cell line: HeLa; cell type: cervical adenocarcinoma cells; genotype/variation: WT	Homo sapiens	GSM3168233	GSE115146	30297778	A novel class of microRNA-recognition elements that function only within open reading frames.	Ribo-seq
SRX4116269	TAM NoBCAA 04hr.3	2018-05-22	cell type: MCF10A-ER-Src; passages: 04-10; strain: ER-Src expressing; treatment: Tamoxifen	Homo sapiens	GSM3150296	GSE114794	30089253	Nutrient Deprivation Elicits a Transcriptional and Translational Inflammatory Response Coupled to Decreased Protein Synthesis.	Ribo-seq
SRX4116268	TAM NoG 04hr.3	2018-05-22	cell type: MCF10A-ER-Src; passages: 04-10; strain: ER-Src expressing; treatment: Tamoxifen	Homo sapiens	GSM3150295	GSE114794	30089253	Nutrient Deprivation Elicits a Transcriptional and Translational Inflammatory Response Coupled to Decreased Protein Synthesis.	Ribo-seq
SRX4116267	TAM NoCys 04hr.3	2018-05-22	cell type: MCF10A-ER-Src; passages: 04-10; strain: ER-Src expressing; treatment: Tamoxifen	Homo sapiens	GSM3150294	GSE114794	30089253	Nutrient Deprivation Elicits a Transcriptional and Translational Inflammatory Response Coupled to Decreased Protein Synthesis.	Ribo-seq
SRX4116266	TAM Ctrl 04hr.3	2018-05-22	cell type: MCF10A-ER-Src; passages: 04-10; strain: ER-Src expressing; treatment: Tamoxifen	Homo sapiens	GSM3150293	GSE114794	30089253	Nutrient Deprivation Elicits a Transcriptional and Translational Inflammatory Response Coupled to Decreased Protein Synthesis.	Ribo-seq
SRX4116264	EtOH NoG 04hr.3	2018-05-22	cell type: MCF10A-ER-Src; passages: 04-10; strain: ER-Src expressing; treatment: Ethanol	Homo sapiens	GSM3150291	GSE114794	30089253	Nutrient Deprivation Elicits a Transcriptional and Translational Inflammatory Response Coupled to Decreased Protein Synthesis.	Ribo-seq
SRX4116261	TAM NoQ 04hr.2	2018-05-22	cell type: MCF10A-ER-Src; passages: 04-10; strain: ER-Src expressing; treatment: Tamoxifen	Homo sapiens	GSM3150288	GSE114794	30089253	Nutrient Deprivation Elicits a Transcriptional and Translational Inflammatory Response Coupled to Decreased Protein Synthesis.	Ribo-seq
SRX4116256	TAM Ctrl 04hr.2	2018-05-22	cell type: MCF10A-ER-Src; passages: 04-10; strain: ER-Src expressing; treatment: Tamoxifen	Homo sapiens	GSM3150284	GSE114794	30089253	Nutrient Deprivation Elicits a Transcriptional and Translational Inflammatory Response Coupled to Decreased Protein Synthesis.	Ribo-seq
SRX4116254	EtOH NoBCAA 04hr.2	2018-05-22	cell type: MCF10A-ER-Src; passages: 04-10; strain: ER-Src expressing; treatment: Ethanol	Homo sapiens	GSM3150282	GSE114794	30089253	Nutrient Deprivation Elicits a Transcriptional and Translational Inflammatory Response Coupled to Decreased Protein Synthesis.	Ribo-seq
SRX4116253	EtOH NoG 04hr.2	2018-05-22	cell type: MCF10A-ER-Src; passages: 04-10; strain: ER-Src expressing; treatment: Ethanol	Homo sapiens	GSM3150281	GSE114794	30089253	Nutrient Deprivation Elicits a Transcriptional and Translational Inflammatory Response Coupled to Decreased Protein Synthesis.	Ribo-seq
SRX4116251	EtOH Ctrl 04hr.2	2018-05-22	cell type: MCF10A-ER-Src; passages: 04-10; strain: ER-Src expressing; treatment: Ethanol	Homo sapiens	GSM3150279	GSE114794	30089253	Nutrient Deprivation Elicits a Transcriptional and Translational Inflammatory Response Coupled to Decreased Protein Synthesis.	Ribo-seq
SRX4116250	TAM Torin 04hr.1	2018-05-22	cell type: MCF10A-ER-Src; passages: 04-10; strain: ER-Src expressing; treatment: Tamoxifen	Homo sapiens	GSM3150278	GSE114794	30089253	Nutrient Deprivation Elicits a Transcriptional and Translational Inflammatory Response Coupled to Decreased Protein Synthesis.	Ribo-seq
SRX4116249	TAM NoQ 04hr.1	2018-05-22	cell type: MCF10A-ER-Src; passages: 04-10; strain: ER-Src expressing; treatment: Tamoxifen	Homo sapiens	GSM3150277	GSE114794	30089253	Nutrient Deprivation Elicits a Transcriptional and Translational Inflammatory Response Coupled to Decreased Protein Synthesis.	Ribo-seq
SRX4116248	TAM Ctrl 04hr.1	2018-05-22	cell type: MCF10A-ER-Src; passages: 04-10; strain: ER-Src expressing; treatment: Tamoxifen	Homo sapiens	GSM3150276	GSE114794	30089253	Nutrient Deprivation Elicits a Transcriptional and Translational Inflammatory Response Coupled to Decreased Protein Synthesis.	Ribo-seq
SRX4116247	EtOH NoCys 04hr.1	2018-05-22	cell type: MCF10A-ER-Src; passages: 04-10; strain: ER-Src expressing; treatment: Ethanol	Homo sapiens	GSM3150275	GSE114794	30089253	Nutrient Deprivation Elicits a Transcriptional and Translational Inflammatory Response Coupled to Decreased Protein Synthesis.	Ribo-seq
SRX4116246	EtOH NoQ 04hr.1	2018-05-22	cell type: MCF10A-ER-Src; passages: 04-10; strain: ER-Src expressing; treatment: Ethanol	Homo sapiens	GSM3150274	GSE114794	30089253	Nutrient Deprivation Elicits a Transcriptional and Translational Inflammatory Response Coupled to Decreased Protein Synthesis.	Ribo-seq
SRX4116245	EtOH Ctrl 04hr.1	2018-05-22	cell type: MCF10A-ER-Src; passages: 04-10; strain: ER-Src expressing; treatment: Ethanol	Homo sapiens	GSM3150273	GSE114794	30089253	Nutrient Deprivation Elicits a Transcriptional and Translational Inflammatory Response Coupled to Decreased Protein Synthesis.	Ribo-seq
SRX4116240	TAM NoQ 30min.1	2018-05-22	cell type: MCF10A-ER-Src; passages: 04-10; strain: ER-Src expressing; treatment: Tamoxifen	Homo sapiens	GSM3150268	GSE114794	30089253	Nutrient Deprivation Elicits a Transcriptional and Translational Inflammatory Response Coupled to Decreased Protein Synthesis.	Ribo-seq
SRX4116239	TAM Ctrl 30min.1	2018-05-22	cell type: MCF10A-ER-Src; passages: 04-10; strain: ER-Src expressing; treatment: Tamoxifen	Homo sapiens	GSM3150267	GSE114794	30089253	Nutrient Deprivation Elicits a Transcriptional and Translational Inflammatory Response Coupled to Decreased Protein Synthesis.	Ribo-seq
SRX3998356	C643 RP 2	2018-04-26	mrna type: ribosome protected mRNA; splice status: WT-splice; cell line: C643	Homo sapiens	GSM3112194	GSE113695	30305285	EIF1AX and RAS Mutations Cooperate to Drive Thyroid Tumorigenesis through ATF4 and c-MYC.	Ribo-seq
SRX3998355	C643 RP 1	2018-04-26	mrna type: ribosome protected mRNA; splice status: WT-splice; cell line: C643	Homo sapiens	GSM3112193	GSE113695	30305285	EIF1AX and RAS Mutations Cooperate to Drive Thyroid Tumorigenesis through ATF4 and c-MYC.	Ribo-seq
SRX3940752	Ribosome footprint H2O2 Rep3 8hr	2018-04-16	treatment: Hydrogen peroxide 8Hr; cell line: HeLa	Homo sapiens	GSM3098505	GSE113171	30272558	New insights into the cellular temporal response to proteostatic stress.	Ribo-seq
SRX3940751	Ribosome footprint H2O2 Rep3 4hr	2018-04-16	treatment: Hydrogen peroxide 4Hr; cell line: HeLa	Homo sapiens	GSM3098504	GSE113171	30272558	New insights into the cellular temporal response to proteostatic stress.	Ribo-seq
SRX3940750	Ribosome footprint H2O2 Rep3 1hr	2018-04-16	treatment: Hydrogen peroxide 1Hr; cell line: HeLa	Homo sapiens	GSM3098503	GSE113171	30272558	New insights into the cellular temporal response to proteostatic stress.	Ribo-seq
SRX3940749	Ribosome footprint H2O2 Rep3 0hr	2018-04-16	treatment: No Hydrogen peroxide; cell line: HeLa	Homo sapiens	GSM3098502	GSE113171	30272558	New insights into the cellular temporal response to proteostatic stress.	Ribo-seq
SRX3940748	Ribosome footprint H2O2 Rep2 8hr	2018-04-16	treatment: Hydrogen peroxide 8Hr; cell line: HeLa	Homo sapiens	GSM3098501	GSE113171	30272558	New insights into the cellular temporal response to proteostatic stress.	Ribo-seq
SRX3940747	Ribosome footprint H2O2 Rep2 4hr	2018-04-16	treatment: Hydrogen peroxide 4Hr; cell line: HeLa	Homo sapiens	GSM3098500	GSE113171	30272558	New insights into the cellular temporal response to proteostatic stress.	Ribo-seq
SRX3940746	Ribosome footprint H2O2 Rep2 1hr	2018-04-16	treatment: Hydrogen peroxide 1Hr; cell line: HeLa	Homo sapiens	GSM3098499	GSE113171	30272558	New insights into the cellular temporal response to proteostatic stress.	Ribo-seq
SRX3940745	Ribosome footprint H2O2 Rep2 0hr	2018-04-16	treatment: No Hydrogen peroxide; cell line: HeLa	Homo sapiens	GSM3098498	GSE113171	30272558	New insights into the cellular temporal response to proteostatic stress.	Ribo-seq
SRX3940744	Ribosome footprint H2O2 Rep1 8hr	2018-04-16	treatment: Hydrogen peroxide 8Hr; cell line: HeLa	Homo sapiens	GSM3098497	GSE113171	30272558	New insights into the cellular temporal response to proteostatic stress.	Ribo-seq
SRX3940743	Ribosome footprint H2O2 Rep1 4hr	2018-04-16	treatment: Hydrogen peroxide 4Hr; cell line: HeLa	Homo sapiens	GSM3098496	GSE113171	30272558	New insights into the cellular temporal response to proteostatic stress.	Ribo-seq
SRX3940742	Ribosome footprint H2O2 Rep1 1hr	2018-04-16	treatment: Hydrogen peroxide 1Hr; cell line: HeLa	Homo sapiens	GSM3098495	GSE113171	30272558	New insights into the cellular temporal response to proteostatic stress.	Ribo-seq
SRX3940741	Ribosome footprint H2O2 Rep1 0hr	2018-04-16	treatment: No Hydrogen peroxide; cell line: HeLa	Homo sapiens	GSM3098494	GSE113171	30272558	New insights into the cellular temporal response to proteostatic stress.	Ribo-seq
SRX3940716	Ribosome footprint Tm Rep3 8hr	2018-04-16	treatment: Tunicamycin(Tm) 8Hr; cell line: HeLa	Homo sapiens	GSM3098469	GSE113171	30272558	New insights into the cellular temporal response to proteostatic stress.	Ribo-seq
SRX3940715	Ribosome footprint Tm Rep3 4hr	2018-04-16	treatment: Tunicamycin(Tm) 4Hr; cell line: HeLa	Homo sapiens	GSM3098468	GSE113171	30272558	New insights into the cellular temporal response to proteostatic stress.	Ribo-seq
SRX3940714	Ribosome footprint Tm Rep3 1hr	2018-04-16	treatment: Tunicamycin(Tm) 1Hr; cell line: HeLa	Homo sapiens	GSM3098467	GSE113171	30272558	New insights into the cellular temporal response to proteostatic stress.	Ribo-seq
SRX3940713	Ribosome footprint Tm Rep3 0hr	2018-04-16	treatment: No Tunicamycin(Tm); cell line: HeLa	Homo sapiens	GSM3098466	GSE113171	30272558	New insights into the cellular temporal response to proteostatic stress.	Ribo-seq
SRX3940712	Ribosome footprint Tm Rep2 8hr	2018-04-16	treatment: Tunicamycin(Tm) 8Hr; cell line: HeLa	Homo sapiens	GSM3098465	GSE113171	30272558	New insights into the cellular temporal response to proteostatic stress.	Ribo-seq
SRX3940711	Ribosome footprint Tm Rep2 4hr	2018-04-16	treatment: Tunicamycin(Tm) 4Hr; cell line: HeLa	Homo sapiens	GSM3098464	GSE113171	30272558	New insights into the cellular temporal response to proteostatic stress.	Ribo-seq
SRX3940710	Ribosome footprint Tm Rep2 1hr	2018-04-16	treatment: Tunicamycin(Tm) 1Hr; cell line: HeLa	Homo sapiens	GSM3098463	GSE113171	30272558	New insights into the cellular temporal response to proteostatic stress.	Ribo-seq
SRX3940709	Ribosome footprint Tm Rep2 0hr	2018-04-16	treatment: No Tunicamycin(Tm); cell line: HeLa	Homo sapiens	GSM3098462	GSE113171	30272558	New insights into the cellular temporal response to proteostatic stress.	Ribo-seq
SRX3940708	Ribosome footprint Tm Rep1 8hr	2018-04-16	treatment: Tunicamycin(Tm) 8Hr; cell line: HeLa	Homo sapiens	GSM3098461	GSE113171	30272558	New insights into the cellular temporal response to proteostatic stress.	Ribo-seq
SRX3940707	Ribosome footprint Tm Rep1 4hr	2018-04-16	treatment: Tunicamycin(Tm) 4Hr; cell line: HeLa	Homo sapiens	GSM3098460	GSE113171	30272558	New insights into the cellular temporal response to proteostatic stress.	Ribo-seq
SRX3940706	Ribosome footprint Tm Rep1 1hr	2018-04-16	treatment: Tunicamycin(Tm) 1Hr; cell line: HeLa	Homo sapiens	GSM3098459	GSE113171	30272558	New insights into the cellular temporal response to proteostatic stress.	Ribo-seq
SRX3940705	Ribosome footprint Tm Rep1 0hr	2018-04-16	treatment: No Tunicamycin(Tm); cell line: HeLa	Homo sapiens	GSM3098458	GSE113171	30272558	New insights into the cellular temporal response to proteostatic stress.	Ribo-seq
SRX3884314	LC509 tumor RPF	2018-04-04	subject status: HCC patient; subject id: LC509; tissue type: liver tumor; molecule subtype: ribosome-protected mRNA fragment (RPF)	Homo sapiens	GSM3081774	GSE112705	31281537	Survey of the translation shifts in hepatocellular carcinoma with ribosome profiling.	Ribo-seq
SRX3884312	LC509 normal RPF	2018-04-04	subject status: HCC patient; subject id: LC509; tissue type: adjacent normal liver tissue; molecule subtype: ribosome-protected mRNA fragment (RPF)	Homo sapiens	GSM3081772	GSE112705	31281537	Survey of the translation shifts in hepatocellular carcinoma with ribosome profiling.	Ribo-seq
SRX3884304	LC507 normal RPF	2018-04-04	subject status: HCC patient; subject id: LC507; tissue type: adjacent normal liver tissue; molecule subtype: ribosome-protected mRNA fragment (RPF)	Homo sapiens	GSM3081764	GSE112705	31281537	Survey of the translation shifts in hepatocellular carcinoma with ribosome profiling.	Ribo-seq
SRX3884298	LC505 tumor RPF	2018-04-04	subject status: HCC patient; subject id: LC505; tissue type: liver tumor; molecule subtype: ribosome-protected mRNA fragment (RPF)	Homo sapiens	GSM3081758	GSE112705	31281537	Survey of the translation shifts in hepatocellular carcinoma with ribosome profiling.	Ribo-seq
SRX3884296	LC505 normal RPF	2018-04-04	subject status: HCC patient; subject id: LC505; tissue type: adjacent normal liver tissue; molecule subtype: ribosome-protected mRNA fragment (RPF)	Homo sapiens	GSM3081756	GSE112705	31281537	Survey of the translation shifts in hepatocellular carcinoma with ribosome profiling.	Ribo-seq
SRX3884294	LC502 tumor RPF	2018-04-04	subject status: HCC patient; subject id: LC502; tissue type: liver tumor; molecule subtype: ribosome-protected mRNA fragment (RPF)	Homo sapiens	GSM3081754	GSE112705	31281537	Survey of the translation shifts in hepatocellular carcinoma with ribosome profiling.	Ribo-seq
SRX3884290	LC501 tumor RPF	2018-04-04	subject status: HCC patient; subject id: LC501; tissue type: liver tumor; molecule subtype: ribosome-protected mRNA fragment (RPF)	Homo sapiens	GSM3081750	GSE112705	31281537	Survey of the translation shifts in hepatocellular carcinoma with ribosome profiling.	Ribo-seq
SRX3884288	LC501 normal RPF	2018-04-04	subject status: HCC patient; subject id: LC501; tissue type: adjacent normal liver tissue; molecule subtype: ribosome-protected mRNA fragment (RPF)	Homo sapiens	GSM3081748	GSE112705	31281537	Survey of the translation shifts in hepatocellular carcinoma with ribosome profiling.	Ribo-seq
SRX3884286	LC034 tumor RPF	2018-04-04	subject status: HCC patient; subject id: LC034; tissue type: liver tumor; molecule subtype: ribosome-protected mRNA fragment (RPF)	Homo sapiens	GSM3081746	GSE112705	31281537	Survey of the translation shifts in hepatocellular carcinoma with ribosome profiling.	Ribo-seq
SRX3884284	LC034 normal RPF	2018-04-04	subject status: HCC patient; subject id: LC034; tissue type: adjacent normal liver tissue; molecule subtype: ribosome-protected mRNA fragment (RPF)	Homo sapiens	GSM3081744	GSE112705	31281537	Survey of the translation shifts in hepatocellular carcinoma with ribosome profiling.	Ribo-seq
SRX3884275	LC001 normal RPF	2018-04-04	subject status: HCC patient; subject id: LC001; tissue type: adjacent normal liver tissue; molecule subtype: ribosome-protected mRNA fragment (RPF)	Homo sapiens	GSM3081736	GSE112705	31281537	Survey of the translation shifts in hepatocellular carcinoma with ribosome profiling.	Ribo-seq
SRX3824013	Riboseq differentiating rep4	2018-03-20	cell type: human embryonic stem cells	Homo sapiens	GSM3057215	GSE112085	31174582	Codon usage optimization in pluripotent embryonic stem cells.	Ribo-seq
SRX3824012	Riboseq differentiating rep3	2018-03-20	cell type: human embryonic stem cells	Homo sapiens	GSM3057214	GSE112085	31174582	Codon usage optimization in pluripotent embryonic stem cells.	Ribo-seq
SRX3824008	Riboseq self-renewing rep3	2018-03-20	cell type: human embryonic stem cells	Homo sapiens	GSM3057210	GSE112085	31174582	Codon usage optimization in pluripotent embryonic stem cells.	Ribo-seq
SRX3824007	Riboseq self-renewing rep2	2018-03-20	cell type: human embryonic stem cells	Homo sapiens	GSM3057209	GSE112085	31174582	Codon usage optimization in pluripotent embryonic stem cells.	Ribo-seq
SRX3824006	Riboseq self-renewing rep1	2018-03-20	cell type: human embryonic stem cells	Homo sapiens	GSM3057208	GSE112085	31174582	Codon usage optimization in pluripotent embryonic stem cells.	Ribo-seq
SRX3794516	MCF7 RIBOseq	2018-03-15	cell line: MCF-7; rna fraction: cytoplasmic RNA	Homo sapiens	GSM3042964	GSE111866	30102689	riboWaltz: Optimization of ribosome P-site positioning in ribosome profiling data.	Ribo-seq
SRX345310	Ribosome profile of mitotic Hela cells	2020-05-23	Hela cell cycle ribosome profiling	Homo sapiens	-	-	-	-	Ribo-seq
SRX3427420	HEK293 Harr	2017-11-28	cell line: HEK293	Homo sapiens	GSM2867900	GSE94460	29170441	Genome-wide identification and differential analysis of translational initiation.	Ribo-seq
SRX3369501	Fhit study empty vector replicate 1 RIBO-Seq	2020-03-16	Identification of mRNAs under translational control by Fhit	Homo sapiens	-	-	-	-	Ribo-seq
SRX3369499	Fhit study empty vector replicate 2 RIBO-Seq	2020-03-16	Identification of mRNAs under translational control by Fhit	Homo sapiens	-	-	-	-	Ribo-seq
SRX3369497	Fhit study pIND-Fhit vector replicate 1 RIBO-Seq	2020-03-16	Identification of mRNAs under translational control by Fhit	Homo sapiens	-	-	-	-	Ribo-seq
SRX3369495	Fhit study pIND-Fhit vector replicate 2 RIBO-Seq	2020-03-16	Identification of mRNAs under translational control by Fhit	Homo sapiens	-	-	-	-	Ribo-seq
SRX3312743	WTAPribo 3	2017-10-23	cell type: HEL cells; fraction: RPF RNA	Homo sapiens	GSM2828173	GSE105782	31601799	N[6]-methyladenosine mRNA marking promotes selective translation of regulons required for human erythropoiesis.	Ribo-seq
SRX3312742	WTAPribo 2	2017-10-23	cell type: HEL cells; fraction: RPF RNA	Homo sapiens	GSM2828172	GSE105782	31601799	N[6]-methyladenosine mRNA marking promotes selective translation of regulons required for human erythropoiesis.	Ribo-seq
SRX3312741	WTAPribo 1	2017-10-23	cell type: HEL cells; fraction: RPF RNA	Homo sapiens	GSM2828171	GSE105782	31601799	N[6]-methyladenosine mRNA marking promotes selective translation of regulons required for human erythropoiesis.	Ribo-seq
SRX3312737	NTCribo 3	2017-10-23	cell type: HEL cells; fraction: RPF RNA	Homo sapiens	GSM2828167	GSE105782	31601799	N[6]-methyladenosine mRNA marking promotes selective translation of regulons required for human erythropoiesis.	Ribo-seq
SRX3312736	NTCribo 2	2017-10-23	cell type: HEL cells; fraction: RPF RNA	Homo sapiens	GSM2828166	GSE105782	31601799	N[6]-methyladenosine mRNA marking promotes selective translation of regulons required for human erythropoiesis.	Ribo-seq
SRX3312735	NTCribo 1	2017-10-23	cell type: HEL cells; fraction: RPF RNA	Homo sapiens	GSM2828165	GSE105782	31601799	N[6]-methyladenosine mRNA marking promotes selective translation of regulons required for human erythropoiesis.	Ribo-seq
SRX3301069	DHX36-KO Riboseq 3	2017-10-19	cell line: HEK293; genotype/variation: CRISPR/Cas9-mediated DHX36 Knockout; passages: 15 - 20; treated with: 100 碌g/ml cyclohexamide	Homo sapiens	GSM2824219	GSE105172	31160600	DHX36 prevents the accumulation of translationally inactive mRNAs with G4-structures in untranslated regions.	Ribo-seq
SRX3301068	DHX36-KO Riboseq 2	2017-10-19	cell line: HEK293; genotype/variation: CRISPR/Cas9-mediated DHX36 Knockout; passages: 15 - 20; treated with: 100 碌g/ml cyclohexamide	Homo sapiens	GSM2824218	GSE105172	31160600	DHX36 prevents the accumulation of translationally inactive mRNAs with G4-structures in untranslated regions.	Ribo-seq
SRX3301067	DHX36-KO Riboseq 1	2017-10-19	cell line: HEK293; genotype/variation: CRISPR/Cas9-mediated DHX36 Knockout; passages: 15 - 20; treated with: 100 碌g/ml cyclohexamide	Homo sapiens	GSM2824217	GSE105172	31160600	DHX36 prevents the accumulation of translationally inactive mRNAs with G4-structures in untranslated regions.	Ribo-seq
SRX3301066	Wildtype Riboseq 3	2017-10-19	cell line: HEK293; genotype/variation: wild type; passages: 15 - 20; treated with: 100 碌g/ml cyclohexamide	Homo sapiens	GSM2824216	GSE105172	31160600	DHX36 prevents the accumulation of translationally inactive mRNAs with G4-structures in untranslated regions.	Ribo-seq
SRX3301065	Wildtype Riboseq 2	2017-10-19	cell line: HEK293; genotype/variation: wild type; passages: 15 - 20; treated with: 100 碌g/ml cyclohexamide	Homo sapiens	GSM2824215	GSE105172	31160600	DHX36 prevents the accumulation of translationally inactive mRNAs with G4-structures in untranslated regions.	Ribo-seq
SRX3301064	Wildtype Riboseq 1	2017-10-19	cell line: HEK293; genotype/variation: wild type; passages: 15 - 20; treated with: 100 碌g/ml cyclohexamide	Homo sapiens	GSM2824214	GSE105172	31160600	DHX36 prevents the accumulation of translationally inactive mRNAs with G4-structures in untranslated regions.	Ribo-seq
SRX3292098	RPF-DHX9-3	2017-10-17	cell type: HeLa; treatment: DHX9 siRNA	Homo sapiens	GSM2817689	GSE105082	30591072	RNA G-quadruplexes at upstream open reading frames cause DHX36- and DHX9-dependent translation of human mRNAs.	Ribo-seq
SRX3292097	RPF DHX9 2	2017-10-17	cell type: HeLa; treatment: DHX9 siRNA	Homo sapiens	GSM2817688	GSE105082	30591072	RNA G-quadruplexes at upstream open reading frames cause DHX36- and DHX9-dependent translation of human mRNAs.	Ribo-seq
SRX3292096	RPF DHX9 1	2017-10-17	cell type: HeLa; treatment: DHX9 siRNA	Homo sapiens	GSM2817687	GSE105082	30591072	RNA G-quadruplexes at upstream open reading frames cause DHX36- and DHX9-dependent translation of human mRNAs.	Ribo-seq
SRX3292095	RPF-DHX36-3	2017-10-17	cell type: HeLa; treatment: DHX36 siRNA	Homo sapiens	GSM2817686	GSE105082	30591072	RNA G-quadruplexes at upstream open reading frames cause DHX36- and DHX9-dependent translation of human mRNAs.	Ribo-seq
SRX3292094	RPF DHX36 2	2017-10-17	cell type: HeLa; treatment: DHX36 siRNA	Homo sapiens	GSM2817685	GSE105082	30591072	RNA G-quadruplexes at upstream open reading frames cause DHX36- and DHX9-dependent translation of human mRNAs.	Ribo-seq
SRX3292093	RPF DHX36 1	2017-10-17	cell type: HeLa; treatment: DHX36 siRNA	Homo sapiens	GSM2817684	GSE105082	30591072	RNA G-quadruplexes at upstream open reading frames cause DHX36- and DHX9-dependent translation of human mRNAs.	Ribo-seq
SRX3292092	RPF-sc-4	2017-10-17	cell type: HeLa; treatment: scramble siRNA	Homo sapiens	GSM2817683	GSE105082	30591072	RNA G-quadruplexes at upstream open reading frames cause DHX36- and DHX9-dependent translation of human mRNAs.	Ribo-seq
SRX3292091	RPF-sc-3	2017-10-17	cell type: HeLa; treatment: scramble siRNA	Homo sapiens	GSM2817682	GSE105082	30591072	RNA G-quadruplexes at upstream open reading frames cause DHX36- and DHX9-dependent translation of human mRNAs.	Ribo-seq
SRX3292090	RPF sc 2	2017-10-17	cell type: HeLa; treatment: scramble siRNA	Homo sapiens	GSM2817681	GSE105082	30591072	RNA G-quadruplexes at upstream open reading frames cause DHX36- and DHX9-dependent translation of human mRNAs.	Ribo-seq
SRX3292089	RPF-NT-2	2017-10-17	cell type: HeLa; treatment: untreated	Homo sapiens	GSM2817680	GSE105082	30591072	RNA G-quadruplexes at upstream open reading frames cause DHX36- and DHX9-dependent translation of human mRNAs.	Ribo-seq
SRX3292088	RPF-NT-1	2017-10-17	cell type: HeLa; treatment: untreated	Homo sapiens	GSM2817679	GSE105082	30591072	RNA G-quadruplexes at upstream open reading frames cause DHX36- and DHX9-dependent translation of human mRNAs.	Ribo-seq
SRX323410	Cybrid tRNA Trp 5556GA RP rep1	2013-07-16	cell type: Cybrid; mtdna genotype: 5556GA; sample type: other	Homo sapiens	GSM1187140	GSE48933	24301020	Ribosome profiling reveals features of normal and disease-associated mitochondrial translation.	Ribo-seq
SRX323408	Cybrid control RP rep1	2013-07-16	cell type: Cybrid; mtdna genotype: control; sample type: other	Homo sapiens	GSM1187138	GSE48933	24301020	Ribosome profiling reveals features of normal and disease-associated mitochondrial translation.	Ribo-seq
SRX323404	BJ RP rep1	2013-07-16	cell type: Foreskin fibroblast; cell line: BJ; sample type: other	Homo sapiens	GSM1187134	GSE48933	24301020	Ribosome profiling reveals features of normal and disease-associated mitochondrial translation.	Ribo-seq
SRX3200273	WT RPF replicate2	2017-09-20	genotype: wild type; tissue: HAP-1 cells	Homo sapiens	GSM2788008	GSE104033	30143613	The dual methyltransferase METTL13 targets N terminus and Lys55 of eEF1A and modulates codon-specific translation rates.	Ribo-seq
SRX3200272	WT RPF replicate1	2017-09-20	genotype: wild type; tissue: HAP-1 cells	Homo sapiens	GSM2788007	GSE104033	30143613	The dual methyltransferase METTL13 targets N terminus and Lys55 of eEF1A and modulates codon-specific translation rates.	Ribo-seq
SRX3177238	THAP Riboseq rep4	2017-09-11	cell type: Fetus derived cell line from female human embryonic kidney; passages: 10-20; drug treatment: THAP (2碌M) for 2h; sirna transfection: none	Homo sapiens	GSM2779676	GSE103719	30257221	TED-Seq Identifies the Dynamics of Poly(A) Length during ER Stress.	Ribo-seq
SRX3177237	THAP Riboseq rep3	2017-09-11	cell type: Fetus derived cell line from female human embryonic kidney; passages: 10-20; drug treatment: THAP (2碌M) for 2h; sirna transfection: none	Homo sapiens	GSM2779675	GSE103719	30257221	TED-Seq Identifies the Dynamics of Poly(A) Length during ER Stress.	Ribo-seq
SRX3177234	DMSO Riboseq rep4	2017-09-11	cell type: Fetus derived cell line from female human embryonic kidney; passages: 10-20; drug treatment: DMSO for 2h; sirna transfection: none	Homo sapiens	GSM2779672	GSE103719	30257221	TED-Seq Identifies the Dynamics of Poly(A) Length during ER Stress.	Ribo-seq
SRX3177233	DMSO Riboseq rep3	2017-09-11	cell type: Fetus derived cell line from female human embryonic kidney; passages: 10-20; drug treatment: DMSO for 2h; sirna transfection: none	Homo sapiens	GSM2779671	GSE103719	30257221	TED-Seq Identifies the Dynamics of Poly(A) Length during ER Stress.	Ribo-seq
SRX3177232	DMSO Riboseq rep2	2017-09-11	cell type: Fetus derived cell line from female human embryonic kidney; passages: 10-20; drug treatment: DMSO for 2h; sirna transfection: none	Homo sapiens	GSM2779670	GSE103719	30257221	TED-Seq Identifies the Dynamics of Poly(A) Length during ER Stress.	Ribo-seq
SRX3177231	DMSO Riboseq rep1	2017-09-11	cell type: Fetus derived cell line from female human embryonic kidney; passages: 10-20; drug treatment: DMSO for 2h; sirna transfection: none	Homo sapiens	GSM2779669	GSE103719	30257221	TED-Seq Identifies the Dynamics of Poly(A) Length during ER Stress.	Ribo-seq
SRX3146522	Mock,6.25 h, RPF, rep1	2017-08-30	cell type: RD; infection: mock; virus strain: not applicable; time: 6.25 h	Homo sapiens	GSM2760255	GSE103308	29696588	Simultaneous and systematic analysis of cellular and viral gene expression during Enterovirus 71-induced host shutoff.	Ribo-seq
SRX3146520	Infect, 3.5 h, RPF, rep1	2017-08-30	cell type: RD; infection: Enterovirus 71; virus strain: SK-EV006/Malaysia/97; time: 3.5 h	Homo sapiens	GSM2760253	GSE103308	29696588	Simultaneous and systematic analysis of cellular and viral gene expression during Enterovirus 71-induced host shutoff.	Ribo-seq
SRX3146518	Mock,3.5 h, RPF, rep1	2017-08-30	cell type: RD; infection: mock; virus strain: not applicable; time: 3.5 h	Homo sapiens	GSM2760251	GSE103308	29696588	Simultaneous and systematic analysis of cellular and viral gene expression during Enterovirus 71-induced host shutoff.	Ribo-seq
SRX3146516	Infect,1.75 h, RPF	2017-08-30	cell type: RD; infection: Enterovirus 71; virus strain: SK-EV006/Malaysia/97; time: 1.75 h	Homo sapiens	GSM2760249	GSE103308	29696588	Simultaneous and systematic analysis of cellular and viral gene expression during Enterovirus 71-induced host shutoff.	Ribo-seq
SRX3146514	Mock,1.75 h, RPF	2017-08-30	cell type: RD; infection: mock; virus strain: not applicable; time: 1.75 h	Homo sapiens	GSM2760247	GSE103308	29696588	Simultaneous and systematic analysis of cellular and viral gene expression during Enterovirus 71-induced host shutoff.	Ribo-seq
SRX3098112	MYC dependent mRNA translation shapes gene expression and cell biology	2017-08-16	P493 cell line	Homo sapiens	GSM2745779	GSE79864	31142587	c-MYC regulates mRNA translation efficiency and start-site selection in lymphoma.	Ribo-seq
SRX3098111	MYC dependent mRNA translation shapes gene expression and cell biology	2017-08-16	P493 cell line	Homo sapiens	GSM2745778	GSE79864	31142587	c-MYC regulates mRNA translation efficiency and start-site selection in lymphoma.	Ribo-seq
SRX3098108	MYC dependent mRNA translation shapes gene expression and cell biology	2017-08-16	P493 cell line	Homo sapiens	GSM2745775	GSE79864	31142587	c-MYC regulates mRNA translation efficiency and start-site selection in lymphoma.	Ribo-seq
SRX3098107	MYC dependent mRNA translation shapes gene expression and cell biology	2017-08-16	P493 cell line	Homo sapiens	GSM2745774	GSE79864	31142587	c-MYC regulates mRNA translation efficiency and start-site selection in lymphoma.	Ribo-seq
SRX3098106	MYC dependent mRNA translation shapes gene expression and cell biology	2017-08-16	P493 cell line	Homo sapiens	GSM2745773	GSE79864	31142587	c-MYC regulates mRNA translation efficiency and start-site selection in lymphoma.	Ribo-seq
SRX3097579	ribo aglaiacized roca	2017-08-16	treatment: RocA treatment; cell line: HEK293T-REx; extracted molecule: total RNA; extract protocol: Rnase I footprinting, ribosome pelleting, RNA extraction	Homo sapiens	GSM2743738	GSE102720	30595437	The Translation Inhibitor Rocaglamide Targets a Bimolecular Cavity between eIF4A and Polypurine RNA.	Ribo-seq
SRX3097578	ribo aglaiacized DMSO rep2	2017-08-16	treatment: control DMSO treatment; cell line: HEK293T-REx; extracted molecule: total RNA; extract protocol: Rnase I footprinting, ribosome pelleting, RNA extraction	Homo sapiens	GSM2743737	GSE102720	30595437	The Translation Inhibitor Rocaglamide Targets a Bimolecular Cavity between eIF4A and Polypurine RNA.	Ribo-seq
SRX3097577	ribo aglaiacized DMSO rep1	2017-08-16	treatment: control DMSO treatment; cell line: HEK293T-REx; extracted molecule: total RNA; extract protocol: Rnase I footprinting, ribosome pelleting, RNA extraction	Homo sapiens	GSM2743736	GSE102720	30595437	The Translation Inhibitor Rocaglamide Targets a Bimolecular Cavity between eIF4A and Polypurine RNA.	Ribo-seq
SRX3097576	ribo naive roca	2017-08-16	treatment: RocA treatment; cell line: HEK293T-REx; extracted molecule: total RNA; extract protocol: Rnase I footprinting, ribosome pelleting, RNA extraction	Homo sapiens	GSM2743735	GSE102720	30595437	The Translation Inhibitor Rocaglamide Targets a Bimolecular Cavity between eIF4A and Polypurine RNA.	Ribo-seq
SRX3097575	ribo naive DMSO rep2	2017-08-16	treatment: control DMSO treatment; cell line: HEK293T-REx; extracted molecule: total RNA; extract protocol: Rnase I footprinting, ribosome pelleting, RNA extraction	Homo sapiens	GSM2743734	GSE102720	30595437	The Translation Inhibitor Rocaglamide Targets a Bimolecular Cavity between eIF4A and Polypurine RNA.	Ribo-seq
SRX3097574	ribo naive DMSO rep1	2017-08-16	treatment: control DMSO treatment; cell line: HEK293T-REx; extracted molecule: total RNA; extract protocol: Rnase I footprinting, ribosome pelleting, RNA extraction	Homo sapiens	GSM2743733	GSE102720	30595437	The Translation Inhibitor Rocaglamide Targets a Bimolecular Cavity between eIF4A and Polypurine RNA.	Ribo-seq
SRX3068005	fSF+q2	2017-08-07	cell line: cervix adenocarcinoma cell line HeLa; treatment: Serum free+20nm queuine 45 days	Homo sapiens	GSM2734585	GSE102315	30093495	Queuosine-modified tRNAs confer nutritional control of protein translation.	Ribo-seq
SRX3068004	fSF+q1	2017-08-07	cell line: cervix adenocarcinoma cell line HeLa; treatment: Serum free+20nm queuine 45 days	Homo sapiens	GSM2734584	GSE102315	30093495	Queuosine-modified tRNAs confer nutritional control of protein translation.	Ribo-seq
SRX3068003	fSF+qR2	2017-08-07	cell line: cervix adenocarcinoma cell line HeLa; treatment: Serum free 30 days+20nm queuine 15 days	Homo sapiens	GSM2734583	GSE102315	30093495	Queuosine-modified tRNAs confer nutritional control of protein translation.	Ribo-seq
SRX3068002	fSF+qR1	2017-08-07	cell line: cervix adenocarcinoma cell line HeLa; treatment: Serum free 30 days+20nm queuine 15 days	Homo sapiens	GSM2734582	GSE102315	30093495	Queuosine-modified tRNAs confer nutritional control of protein translation.	Ribo-seq
SRX3068001	fSF2	2017-08-07	cell line: cervix adenocarcinoma cell line HeLa; treatment: Serum free	Homo sapiens	GSM2734581	GSE102315	30093495	Queuosine-modified tRNAs confer nutritional control of protein translation.	Ribo-seq
SRX3068000	fSF1	2017-08-07	cell line: cervix adenocarcinoma cell line HeLa; treatment: Serum free	Homo sapiens	GSM2734580	GSE102315	30093495	Queuosine-modified tRNAs confer nutritional control of protein translation.	Ribo-seq
SRX3067999	fS+q2	2017-08-07	cell line: cervix adenocarcinoma cell line HeLa; treatment: Serum +20nM queuine	Homo sapiens	GSM2734579	GSE102315	30093495	Queuosine-modified tRNAs confer nutritional control of protein translation.	Ribo-seq
SRX3067998	fS+q1	2017-08-07	cell line: cervix adenocarcinoma cell line HeLa; treatment: Serum +20nM queuine	Homo sapiens	GSM2734578	GSE102315	30093495	Queuosine-modified tRNAs confer nutritional control of protein translation.	Ribo-seq
SRX3067997	fS2	2017-08-07	cell line: cervix adenocarcinoma cell line HeLa; treatment: Serum	Homo sapiens	GSM2734577	GSE102315	30093495	Queuosine-modified tRNAs confer nutritional control of protein translation.	Ribo-seq
SRX3067996	fS1	2017-08-07	cell line: cervix adenocarcinoma cell line HeLa; treatment: Serum	Homo sapiens	GSM2734576	GSE102315	30093495	Queuosine-modified tRNAs confer nutritional control of protein translation.	Ribo-seq
SRX3028108	RPF mock rep1	2017-07-21	infection: mock; cell type: A549 cells; molecule: RPF	Homo sapiens	GSM2714740	GSE101760	28825667	Viral Infection Identifies Micropeptides Differentially Regulated in smORF-Containing lncRNAs.	Ribo-seq
SRX3028107	RPF PR8 rep1	2017-07-21	infection: H1N1 PR8; cell type: A549 cells; molecule: RPF	Homo sapiens	GSM2714739	GSE101760	28825667	Viral Infection Identifies Micropeptides Differentially Regulated in smORF-Containing lncRNAs.	Ribo-seq
SRX3028106	RPF control rep1	2017-07-21	infection: control; cell type: A549 cells; molecule: RPF	Homo sapiens	GSM2714738	GSE101760	28825667	Viral Infection Identifies Micropeptides Differentially Regulated in smORF-Containing lncRNAs.	Ribo-seq
SRX3028105	RPF PR8[delta]NS1 rep1	2017-07-21	infection: H1N1 PR8[delta]NS1; cell type: A549 cells; molecule: RPF	Homo sapiens	GSM2714737	GSE101760	28825667	Viral Infection Identifies Micropeptides Differentially Regulated in smORF-Containing lncRNAs.	Ribo-seq
SRX3028096	RPF PR8 rep2	2017-07-21	infection: H1N1 PR8; cell type: A549 cells; molecule: RPF	Homo sapiens	GSM2714728	GSE101760	28825667	Viral Infection Identifies Micropeptides Differentially Regulated in smORF-Containing lncRNAs.	Ribo-seq
SRX3028095	RPF mock rep2	2017-07-21	infection: mock; cell type: A549 cells; molecule: RPF	Homo sapiens	GSM2714727	GSE101760	28825667	Viral Infection Identifies Micropeptides Differentially Regulated in smORF-Containing lncRNAs.	Ribo-seq
SRX3028094	RPF PR8[delta]NS1 rep2	2017-07-21	infection: H1N1 PR8[delta]NS1; cell type: A549 cells; molecule: RPF	Homo sapiens	GSM2714726	GSE101760	28825667	Viral Infection Identifies Micropeptides Differentially Regulated in smORF-Containing lncRNAs.	Ribo-seq
SRX3028093	RPF control rep2	2017-07-21	infection: control; cell type: A549 cells; molecule: RPF	Homo sapiens	GSM2714725	GSE101760	28825667	Viral Infection Identifies Micropeptides Differentially Regulated in smORF-Containing lncRNAs.	Ribo-seq
SRX2786689	GM19147 ribosome protected fragments	2017-05-05	gender: Female; cell type: Lymphoblastoid Cell Line; enrichment type: ribosome protected fragments; cell line: GM19147	Homo sapiens	GSM2601312	GSE71808	29950183	Post-translational buffering leads to convergent protein expression levels between primates.	Ribo-seq
SRX2786688	GM19144 ribosome protected fragments	2017-05-05	gender: Male; cell type: Lymphoblastoid Cell Line; enrichment type: ribosome protected fragments; cell line: GM19144	Homo sapiens	GSM2601311	GSE71808	29950183	Post-translational buffering leads to convergent protein expression levels between primates.	Ribo-seq
SRX2786687	GM19137 ribosome protected fragments	2017-05-05	gender: Female; cell type: Lymphoblastoid Cell Line; enrichment type: ribosome protected fragments; cell line: GM19137	Homo sapiens	GSM2601310	GSE71808	29950183	Post-translational buffering leads to convergent protein expression levels between primates.	Ribo-seq
SRX2786686	GM19127 ribosome protected fragments	2017-05-05	gender: Female; cell type: Lymphoblastoid Cell Line; enrichment type: ribosome protected fragments; cell line: GM19127	Homo sapiens	GSM2601309	GSE71808	29950183	Post-translational buffering leads to convergent protein expression levels between primates.	Ribo-seq
SRX2677575	WT2 RPF	2017-03-28	cell line: Flp-In T-REx-293; genotype: wildtype	Homo sapiens	GSM2552195	GSE97140	28520920	Methylation of human eukaryotic elongation factor alpha (eEF1A) by a member of a novel protein lysine methyltransferase family modulates mRNA translation.	Ribo-seq
SRX2677574	WT1 RPF	2017-03-28	cell line: Flp-In T-REx-293; genotype: wildtype	Homo sapiens	GSM2552194	GSE97140	28520920	Methylation of human eukaryotic elongation factor alpha (eEF1A) by a member of a novel protein lysine methyltransferase family modulates mRNA translation.	Ribo-seq
SRX2647167	H1933.C.ribo	2017-03-16	cell line: H1933; treatment: control	Homo sapiens	GSM2538904	GSE96716	28388414	Transcription Impacts the Efficiency of mRNA Translation via Co-transcriptional N6-adenosine Methylation.	Ribo-seq
SRX2647163	MCF7.Nutlin.ribo	2017-03-16	cell line: MCF7; treatment: Nutlin3a	Homo sapiens	GSM2538886	GSE96714	28388414	Transcription Impacts the Efficiency of mRNA Translation via Co-transcriptional N6-adenosine Methylation.	Ribo-seq
SRX2647162	MCF7.C.ribo	2017-03-16	cell line: MCF7; treatment: control	Homo sapiens	GSM2538884	GSE96714	28388414	Transcription Impacts the Efficiency of mRNA Translation via Co-transcriptional N6-adenosine Methylation.	Ribo-seq
SRX2545984	Ribosome Profiling METTL3 KD2 Day 8	2017-02-08	cell line: leukemia cell line MOLM13; truseq barcode: GATCAG; genotype/variation: METTL3 KD2 shRNA; time: Day 8	Homo sapiens	GSM2481057	GSE94613	33902106	Small-molecule inhibition of METTL3 as a strategy against myeloid leukaemia.	Ribo-seq
SRX2545983	Ribosome Profiling METTL3 KD2 Day 5	2017-02-08	cell line: leukemia cell line MOLM13; truseq barcode: TTAGGC; genotype/variation: METTL3 KD2 shRNA; time: Day 5	Homo sapiens	GSM2481056	GSE94613	33902106	Small-molecule inhibition of METTL3 as a strategy against myeloid leukaemia.	Ribo-seq
SRX2545982	Ribosome Profiling METTL3 KD1 Day 8	2017-02-08	cell line: leukemia cell line MOLM13; truseq barcode: ACTTGA; genotype/variation: METTL3 KD1 shRNA; time: Day 8	Homo sapiens	GSM2481055	GSE94613	33902106	Small-molecule inhibition of METTL3 as a strategy against myeloid leukaemia.	Ribo-seq
SRX2545980	Ribosome Profiling Ctrl Day 8	2017-02-08	cell line: leukemia cell line MOLM13; truseq barcode: CAGATC; genotype/variation: Scramble shRNA; time: Day 8	Homo sapiens	GSM2481053	GSE94613	33902106	Small-molecule inhibition of METTL3 as a strategy against myeloid leukaemia.	Ribo-seq
SRX2545979	Ribosome Profiling Ctrl Day 5	2017-02-08	cell line: leukemia cell line MOLM13; truseq barcode: ATCACG; genotype/variation: Scramble shRNA; time: Day 5	Homo sapiens	GSM2481052	GSE94613	33902106	Small-molecule inhibition of METTL3 as a strategy against myeloid leukaemia.	Ribo-seq
SRX2536564	HEK293 RPF Rep2	2017-02-03	cell line: HEK293	Homo sapiens	GSM2476122	GSE94460	29170441	Genome-wide identification and differential analysis of translational initiation.	Ribo-seq
SRX2536563	HEK293 RPF Rep1	2017-02-03	cell line: HEK293	Homo sapiens	GSM2476121	GSE94460	29170441	Genome-wide identification and differential analysis of translational initiation.	Ribo-seq
SRX2536423	1.5 碌M PF-067446846, 60 min, rep 5 -riboseq	2017-02-03	cell line: Huh7; [pf-06446846]: 1.5 碌M; treatment time: 60 min; library type: ribo-seq	Homo sapiens	GSM2476017	GSE94454	28323820	Selective stalling of human translation through small-molecule engagement of the ribosome nascent chain.	Ribo-seq
SRX2536422	1.5 碌M PF-067446846, 60 min, rep 4-mRNAseq	2017-02-03	cell line: Huh7; [pf-06446846]: 1.5 碌M; treatment time: 60 min; library type: polyA-seq	Homo sapiens	GSM2476016	GSE94454	28323820	Selective stalling of human translation through small-molecule engagement of the ribosome nascent chain.	Ribo-seq
SRX2536421	1.5 碌M PF-067446846, 60 min, rep 4 -riboseq	2017-02-03	cell line: Huh7; [pf-06446846]: 1.5 碌M; treatment time: 60 min; library type: ribo-seq	Homo sapiens	GSM2476015	GSE94454	28323820	Selective stalling of human translation through small-molecule engagement of the ribosome nascent chain.	Ribo-seq
SRX2536420	vehicle, 60 min rep 3	2017-02-03	cell line: Huh7; [pf-06446846]: 0.0 碌M; treatment time: 60 min; library type: ribo-seq	Homo sapiens	GSM2476014	GSE94454	28323820	Selective stalling of human translation through small-molecule engagement of the ribosome nascent chain.	Ribo-seq
SRX2536419	vehicle, 60 min rep 2	2017-02-03	cell line: Huh7; [pf-06446846]: 0.0 碌M; treatment time: 60 min; library type: ribo-seq	Homo sapiens	GSM2476013	GSE94454	28323820	Selective stalling of human translation through small-molecule engagement of the ribosome nascent chain.	Ribo-seq
SRX2536418	vehicle, 60 min rep 1	2017-02-03	cell line: Huh7; [pf-06446846]: 0.0 碌M; treatment time: 60 min; library type: ribo-seq	Homo sapiens	GSM2476012	GSE94454	28323820	Selective stalling of human translation through small-molecule engagement of the ribosome nascent chain.	Ribo-seq
SRX2536417	0.3 碌M PF-067446846, 60 min, rep 3	2017-02-03	cell line: Huh7; [pf-06446846]: 0.3 碌M; treatment time: 60 min; library type: ribo-seq	Homo sapiens	GSM2476011	GSE94454	28323820	Selective stalling of human translation through small-molecule engagement of the ribosome nascent chain.	Ribo-seq
SRX2536416	0.3 碌M PF-067446846, 60 min, rep 2	2017-02-03	cell line: Huh7; [pf-06446846]: 0.3 碌M; treatment time: 60 min; library type: ribo-seq	Homo sapiens	GSM2476010	GSE94454	28323820	Selective stalling of human translation through small-molecule engagement of the ribosome nascent chain.	Ribo-seq
SRX2536415	0.3 碌M PF-067446846, 60 min, rep 1	2017-02-03	cell line: Huh7; [pf-06446846]: 0.3 碌M; treatment time: 60 min; library type: ribo-seq	Homo sapiens	GSM2476009	GSE94454	28323820	Selective stalling of human translation through small-molecule engagement of the ribosome nascent chain.	Ribo-seq
SRX2536414	1.5 碌M PF-067446846, 60 min, rep 3	2017-02-03	cell line: Huh7; [pf-06446846]: 1.5 碌M; treatment time: 60 min; library type: ribo-seq	Homo sapiens	GSM2476008	GSE94454	28323820	Selective stalling of human translation through small-molecule engagement of the ribosome nascent chain.	Ribo-seq
SRX2536413	1.5 碌M PF-067446846, 60 min, rep 2	2017-02-03	cell line: Huh7; [pf-06446846]: 1.5 碌M; treatment time: 60 min; library type: ribo-seq	Homo sapiens	GSM2476007	GSE94454	28323820	Selective stalling of human translation through small-molecule engagement of the ribosome nascent chain.	Ribo-seq
SRX2536412	1.5 碌M PF-067446846, 60 min, rep 1	2017-02-03	cell line: Huh7; [pf-06446846]: 1.5 碌M; treatment time: 60 min; library type: ribo-seq	Homo sapiens	GSM2476006	GSE94454	28323820	Selective stalling of human translation through small-molecule engagement of the ribosome nascent chain.	Ribo-seq
SRX2536411	vehicle, 10 min rep 3	2017-02-03	cell line: Huh7; [pf-06446846]: 0.0 碌M; treatment time: 10 min; library type: ribo-seq	Homo sapiens	GSM2476005	GSE94454	28323820	Selective stalling of human translation through small-molecule engagement of the ribosome nascent chain.	Ribo-seq
SRX2536410	vehicle, 10 min rep 2	2017-02-03	cell line: Huh7; [pf-06446846]: 0.0 碌M; treatment time: 10 min; library type: ribo-seq	Homo sapiens	GSM2476004	GSE94454	28323820	Selective stalling of human translation through small-molecule engagement of the ribosome nascent chain.	Ribo-seq
SRX2536409	vehicle, 10 min rep 1	2017-02-03	cell line: Huh7; [pf-06446846]: 0.0 碌M; treatment time: 10 min; library type: ribo-seq	Homo sapiens	GSM2476003	GSE94454	28323820	Selective stalling of human translation through small-molecule engagement of the ribosome nascent chain.	Ribo-seq
SRX2536408	0.3 碌M PF-067446846, 10 min, rep 3	2017-02-03	cell line: Huh7; [pf-06446846]: 0.3 碌M; treatment time: 10 min; library type: ribo-seq	Homo sapiens	GSM2476002	GSE94454	28323820	Selective stalling of human translation through small-molecule engagement of the ribosome nascent chain.	Ribo-seq
SRX2536407	0.3 碌M PF-067446846, 10 min, rep 2	2017-02-03	cell line: Huh7; [pf-06446846]: 0.3 碌M; treatment time: 10 min; library type: ribo-seq	Homo sapiens	GSM2476001	GSE94454	28323820	Selective stalling of human translation through small-molecule engagement of the ribosome nascent chain.	Ribo-seq
SRX2536406	0.3 碌M PF-067446846, 10 min, rep 1	2017-02-03	cell line: Huh7; [pf-06446846]: 0.3 碌M; treatment time: 10 min; library type: ribo-seq	Homo sapiens	GSM2476000	GSE94454	28323820	Selective stalling of human translation through small-molecule engagement of the ribosome nascent chain.	Ribo-seq
SRX2536405	1.5 碌M PF-067446846, 10 min, rep 3	2017-02-03	cell line: Huh7; [pf-06446846]: 1.5 碌M; treatment time: 10 min; library type: ribo-seq	Homo sapiens	GSM2475999	GSE94454	28323820	Selective stalling of human translation through small-molecule engagement of the ribosome nascent chain.	Ribo-seq
SRX2536404	1.5 碌M PF-067446846, 10 min, rep 2	2017-02-03	cell line: Huh7; [pf-06446846]: 1.5 碌M; treatment time: 10 min; library type: ribo-seq	Homo sapiens	GSM2475998	GSE94454	28323820	Selective stalling of human translation through small-molecule engagement of the ribosome nascent chain.	Ribo-seq
SRX2536403	1.5 碌M PF-067446846, 10 min, rep 1	2017-02-03	cell line: Huh7; [pf-06446846]: 1.5 碌M; treatment time: 10 min; library type: ribo-seq	Homo sapiens	GSM2475997	GSE94454	28323820	Selective stalling of human translation through small-molecule engagement of the ribosome nascent chain.	Ribo-seq
SRX2463230	METTL21B-2	2017-01-04	genotype: METTL21B knockout; tissue: Kidney; cell line: Flp-In T-REx-293	Homo sapiens	GSM2445297	GSE93133	28108655	The novel lysine specific methyltransferase METTL21B affects mRNA translation through inducible and dynamic methylation of Lys-165 in human eukaryotic elongation factor 1 alpha (eEF1A).	Ribo-seq
SRX2463229	METTL21B-1	2017-01-04	genotype: METTL21B knockout; tissue: Kidney; cell line: Flp-In T-REx-293	Homo sapiens	GSM2445296	GSE93133	28108655	The novel lysine specific methyltransferase METTL21B affects mRNA translation through inducible and dynamic methylation of Lys-165 in human eukaryotic elongation factor 1 alpha (eEF1A).	Ribo-seq
SRX2463228	WT-2	2017-01-04	genotype: wild type; tissue: Kidney; cell line: Flp-In T-REx-293	Homo sapiens	GSM2445295	GSE93133	28108655	The novel lysine specific methyltransferase METTL21B affects mRNA translation through inducible and dynamic methylation of Lys-165 in human eukaryotic elongation factor 1 alpha (eEF1A).	Ribo-seq
SRX2463227	WT-1	2017-01-04	genotype: wild type; tissue: Kidney; cell line: Flp-In T-REx-293	Homo sapiens	GSM2445294	GSE93133	28108655	The novel lysine specific methyltransferase METTL21B affects mRNA translation through inducible and dynamic methylation of Lys-165 in human eukaryotic elongation factor 1 alpha (eEF1A).	Ribo-seq
SRX2414058	Sample RPF1 4h 2nd	2020-04-02	mammalian cells response to hypoxia stress	Homo sapiens	-	-	-	-	Ribo-seq
SRX2414056	Sample RPF21 1st	2020-04-02	mammalian cells response to hypoxia stress	Homo sapiens	-	-	-	-	Ribo-seq
SRX2414055	Sample RPF1 1h 1st	2020-04-02	mammalian cells response to hypoxia stress	Homo sapiens	-	-	-	-	Ribo-seq
SRX2414053	Sample RPF1 4h 1st	2020-04-02	mammalian cells response to hypoxia stress	Homo sapiens	-	-	-	-	Ribo-seq
SRX2414046	Sample RPF1 2h 1st	2020-04-02	mammalian cells response to hypoxia stress	Homo sapiens	-	-	-	-	Ribo-seq
SRX2414045	Sample_RPF21_2nd	2020-04-02	mammalian cells response to hypoxia stress	Homo sapiens	-	-	-	-	Ribo-seq
SRX2414044	Sample RPF1 2h 2nd	2020-04-03	mammalian cells response to hypoxia stress	Homo sapiens	-	-	-	-	Ribo-seq
SRX2414043	Sample RPF1 1h 2nd	2020-04-02	mammalian cells response to hypoxia stress	Homo sapiens	-	-	-	-	Ribo-seq
SRX2370259	SC1041 ribo	2016-11-23	strain: --; tissue: iPSC-differentiated dopamine neurons; age: Differentiation day 60; genotype: G2019S LRRK2	Homo sapiens	GSM2402501	GSE90469	-	-	Ribo-seq
SRX2370258	SC1034 ribo	2016-11-23	strain: --; tissue: iPSC-differentiated dopamine neurons; age: Differentiation day 60; genotype: G2019S LRRK2	Homo sapiens	GSM2402500	GSE90469	-	-	Ribo-seq
SRX2370257	SC1007 ribo	2016-11-23	strain: --; tissue: iPSC-differentiated dopamine neurons; age: Differentiation day 60; genotype: G2019S LRRK2	Homo sapiens	GSM2402499	GSE90469	-	-	Ribo-seq
SRX2370255	SC1015 ribo	2016-11-23	strain: --; tissue: iPSC-differentiated dopamine neurons; age: Differentiation day 60; genotype: wild-type	Homo sapiens	GSM2402497	GSE90469	-	-	Ribo-seq
SRX2370254	SC1014 ribo	2016-11-23	strain: --; tissue: iPSC-differentiated dopamine neurons; age: Differentiation day 60; genotype: wild-type	Homo sapiens	GSM2402496	GSE90469	-	-	Ribo-seq
SRX2268407	CD34 shRPS19 RPF 2	2016-10-25	cell type: Erythroid cells; day: 7; modulation: RPS19 knockdown	Homo sapiens	GSM2360178	GSE89183	29551269	Ribosome Levels Selectively Regulate Translation and Lineage Commitment in Human Hematopoiesis.	Ribo-seq
SRX2268405	CD34 shRPL5 RPF 2	2016-10-25	cell type: Erythroid cells; day: 7; modulation: RPL5 knockdown	Homo sapiens	GSM2360176	GSE89183	29551269	Ribosome Levels Selectively Regulate Translation and Lineage Commitment in Human Hematopoiesis.	Ribo-seq
SRX2268404	CD34 shRPL5 RPF 1	2016-10-25	cell type: Erythroid cells; day: 7; modulation: RPL5 knockdown	Homo sapiens	GSM2360175	GSE89183	29551269	Ribosome Levels Selectively Regulate Translation and Lineage Commitment in Human Hematopoiesis.	Ribo-seq
SRX2189159	Ribosome profiling of control HCT116 cells treated with cycloheximide	2016-09-24	tissue: colon; cell line: HCT116聽; phenotype: colorectal carcinoma	Homo sapiens	GSM2327828	GSE87328	28541577	eIF1 modulates the recognition of suboptimal translation initiation sites and steers gene expression via uORFs.	Ribo-seq
SRX2189157	Ribosome profiling of HCT116 cells upon eIF1 knockdown treated with cycloheximide	2016-09-24	tissue: colon; cell line: HCT116聽; phenotype: colorectal carcinoma	Homo sapiens	GSM2327826	GSE87328	28541577	eIF1 modulates the recognition of suboptimal translation initiation sites and steers gene expression via uORFs.	Ribo-seq
SRX2189156	Ribosome profiling of HCT116 cells upon eIF1 knockdown treated with lactimidomycin	2016-09-24	tissue: colon; cell line: HCT116聽; phenotype: colorectal carcinoma	Homo sapiens	GSM2327825	GSE87328	28541577	eIF1 modulates the recognition of suboptimal translation initiation sites and steers gene expression via uORFs.	Ribo-seq
SRX207952	Tr.rp	2012-11-30	cell line: BJ cells; condition: Transformed cells (induced by RASG12V in the background of stable p53 and p16INK4A kds); protocol: BJ cells expressing hTERT, p16INK4A-KD, p53-KD and SV40 small T were retrovirally transduced with pBabe-puro-RASG12V	Homo sapiens	GSM1047591	GSE42509	23594524	p53 induces transcriptional and translational programs to suppress cell proliferation and growth.	Ribo-seq
SRX207951	C3.rp	2012-11-30	cell line: BJ cells; condition: Senescence; 14 dys after RASG12V induction; protocol: BJ cells expressing hTERT and tamoxifen-inducible RASG12V were cultured in the presence of 10-7M 4-OHT-Tamoxifen for 14 days	Homo sapiens	GSM1047590	GSE42509	23594524	p53 induces transcriptional and translational programs to suppress cell proliferation and growth.	Ribo-seq
SRX207950	S.rp	2012-11-30	cell line: BJ cells; condition: Proliferation, normal conditions	Homo sapiens	GSM1047589	GSE42509	23594524	p53 induces transcriptional and translational programs to suppress cell proliferation and growth.	Ribo-seq
SRX207949	preS.rp	2012-11-30	cell line: BJ cells; condition: pre-senescence; 5 dys after RASG12V induction; protocol: BJ cells expressing hTERT and tamoxifen-inducible RASG12V were cultured in the presence of 10-7M 4-OHT-Tamoxifen for 5 days	Homo sapiens	GSM1047588	GSE42509	23594524	p53 induces transcriptional and translational programs to suppress cell proliferation and growth.	Ribo-seq
SRX207948	Q2.rp	2012-11-30	cell line: BJ cells; condition: Quiescence induced by serum depletion	Homo sapiens	GSM1047587	GSE42509	23594524	p53 induces transcriptional and translational programs to suppress cell proliferation and growth.	Ribo-seq
SRX207947	Q1.rp	2012-11-30	cell line: BJ cells; condition: Quiescence induced by serum depletion	Homo sapiens	GSM1047586	GSE42509	23594524	p53 induces transcriptional and translational programs to suppress cell proliferation and growth.	Ribo-seq
SRX207946	C2.rp	2012-11-30	cell line: BJ cells; condition: Proliferation, normal conditions	Homo sapiens	GSM1047585	GSE42509	23594524	p53 induces transcriptional and translational programs to suppress cell proliferation and growth.	Ribo-seq
SRX207945	C1.rp	2012-11-30	cell line: BJ cells; condition: Proliferation, normal conditions	Homo sapiens	GSM1047584	GSE42509	23594524	p53 induces transcriptional and translational programs to suppress cell proliferation and growth.	Ribo-seq
SRX2036170	PLP Ribo	2016-08-19	cell type: cell line; rrna depletion: RiboZero-Gold rRNA depletion	Homo sapiens	GSM2285910	GSE85864	27681415	Dynamic Regulation of a Ribosome Rescue Pathway in Erythroid Cells and Platelets.	Ribo-seq
SRX2036169	Meg01 Ribo	2016-08-19	cell type: cell line; rrna depletion: RiboZero-Gold rRNA depletion	Homo sapiens	GSM2285909	GSE85864	27681415	Dynamic Regulation of a Ribosome Rescue Pathway in Erythroid Cells and Platelets.	Ribo-seq
SRX1794858	M81 5 min Harr treated 01	2016-05-23	cell type: CD19+ B cells; in vitro transformed by: EBV strain M81; treatment: pretreated for 5 minutes with harringtonine	Homo sapiens	GSM2175743	GSE81802	-	-	Ribo-seq
SRX1794857	M81 2 min Harr treated 01	2016-05-23	cell type: CD19+ B cells; in vitro transformed by: EBV strain M81; treatment: pretreated for 2 minutes with harringtonine	Homo sapiens	GSM2175742	GSE81802	-	-	Ribo-seq
SRX1794853	B95-8 5 min Harr treated 01	2016-05-23	cell type: CD19+ B cells; in vitro transformed by: EBV strain B95-8; treatment: pretreated for 5 minutes with harringtonine	Homo sapiens	GSM2175738	GSE81802	-	-	Ribo-seq
SRX1704873	HEK293T cells for Ribosome profiling (Methionine Starvation)	2016-04-17	Mammalian cell lines Raw sequence reads	Homo sapiens	-	-	-	-	Ribo-seq
SRX1704872	HEK293T cells for Ribosome profiling (Control for Methionine Starvation)	2016-04-15	Mammalian cell lines Raw sequence reads	Homo sapiens	-	-	-	-	Ribo-seq
SRX1690319	Ribo-Seq (HEK393T, Methionine Starvation)	2016-04-11	cell line: HEK293; tissue: Embryonic Kidney	Homo sapiens	GSM2113585	GSE80156	31549036	A Coding Sequence-Embedded Principle Governs Translational Reading Frame Fidelity.	Ribo-seq
SRX1690318	Ribo-Seq (HEK393T, control sample for Methionine Starvation)	2016-04-11	cell line: HEK293; tissue: Embryonic Kidney	Homo sapiens	GSM2113584	GSE80156	31549036	A Coding Sequence-Embedded Principle Governs Translational Reading Frame Fidelity.	Ribo-seq
SRX1690314	Ribo-Seq (HEK293 cells)	2016-04-11	cell line: HEK293; tissue: Embryonic Kidney	Homo sapiens	GSM2113580	GSE80156	31549036	A Coding Sequence-Embedded Principle Governs Translational Reading Frame Fidelity.	Ribo-seq
SRX1676731	Sample P493 3 RF	2016-04-03	cell line: P493; molecule type: Ribosome protected RNA	Homo sapiens	GSM2107430	GSE79864	31142587	c-MYC regulates mRNA translation efficiency and start-site selection in lymphoma.	Ribo-seq
SRX1676730	Sample P493 2 RF	2016-04-03	cell line: P493; molecule type: Ribosome protected RNA	Homo sapiens	GSM2107429	GSE79864	31142587	c-MYC regulates mRNA translation efficiency and start-site selection in lymphoma.	Ribo-seq
SRX1676729	Sample P493 1 RF	2016-04-03	cell line: P493; molecule type: Ribosome protected RNA	Homo sapiens	GSM2107428	GSE79864	31142587	c-MYC regulates mRNA translation efficiency and start-site selection in lymphoma.	Ribo-seq
SRX1672233	Ribo-seq following transfection of siRNA 1 against NORAD	2016-03-31	cell line: U2OS; sample treatment: siRNA1 against NORAD	Homo sapiens	GSM2103081	GSE79804	27406171	A conserved abundant cytoplasmic long noncoding RNA modulates repression by Pumilio proteins in human cells.	Ribo-seq
SRX1672232	Ribo-seq following transfection of a control siRNA, 48h post-transfection	2016-03-31	cell line: U2OS; sample treatment: Control siRNA	Homo sapiens	GSM2103080	GSE79804	27406171	A conserved abundant cytoplasmic long noncoding RNA modulates repression by Pumilio proteins in human cells.	Ribo-seq
SRX1667370	Asynchronous cell ribosome profiling 2	2016-03-28	cell type: human cervical cancer cell line	Homo sapiens	GSM2100602	GSE79664	27153541	Regulation of Poly(A) Tail and Translation during the Somatic Cell Cycle.	Ribo-seq
SRX1667369	Asynchronous cell ribosome profiling 1	2016-03-28	cell type: human cervical cancer cell line	Homo sapiens	GSM2100601	GSE79664	27153541	Regulation of Poly(A) Tail and Translation during the Somatic Cell Cycle.	Ribo-seq
SRX1667368	M phase ribosome profiling synchronized by shake off	2016-03-28	cell type: human cervical cancer cell line	Homo sapiens	GSM2100600	GSE79664	27153541	Regulation of Poly(A) Tail and Translation during the Somatic Cell Cycle.	Ribo-seq
SRX1667367	M phase ribosome profiling replicate 2	2016-03-28	cell type: human cervical cancer cell line	Homo sapiens	GSM2100599	GSE79664	27153541	Regulation of Poly(A) Tail and Translation during the Somatic Cell Cycle.	Ribo-seq
SRX1667366	M phase ribosome profiling replicate 1	2016-03-28	cell type: human cervical cancer cell line	Homo sapiens	GSM2100598	GSE79664	27153541	Regulation of Poly(A) Tail and Translation during the Somatic Cell Cycle.	Ribo-seq
SRX1667365	S phase ribosome profiling replicate 2	2016-03-28	cell type: human cervical cancer cell line	Homo sapiens	GSM2100597	GSE79664	27153541	Regulation of Poly(A) Tail and Translation during the Somatic Cell Cycle.	Ribo-seq
SRX1667364	S phase ribosome profiling replicate 1	2016-03-28	cell type: human cervical cancer cell line	Homo sapiens	GSM2100596	GSE79664	27153541	Regulation of Poly(A) Tail and Translation during the Somatic Cell Cycle.	Ribo-seq
SRX1617609	Ribosome protected fragments (RPF) of TSC2-/- cells (number 20) treated with Rapamycin, Biological Replicate 2	2016-03-07	cell type: Embryonic stem cell-derived neurons; genotype/variation: TSC2-/-; treatment: Rapamycin; cell line id: 20; assayed molecule: Ribosome protected fragments	Homo sapiens	GSM2082578	GSE78960	27655340	Genomic analysis of the molecular neuropathology of tuberous sclerosis using a human stem cell model.	Ribo-seq
SRX1617608	Ribosome protected fragments (RPF) of TSC2-/- cells (number 20) treated with Rapamycin, Biological Replicate 1	2016-03-07	cell type: Embryonic stem cell-derived neurons; genotype/variation: TSC2-/-; treatment: Rapamycin; cell line id: 20; assayed molecule: Ribosome protected fragments	Homo sapiens	GSM2082577	GSE78960	27655340	Genomic analysis of the molecular neuropathology of tuberous sclerosis using a human stem cell model.	Ribo-seq
SRX1617605	Ribosome protected fragments (RPF) of TSC2-/- cells (number 20) treated with DMSO, Biological Replicate 2	2016-03-07	cell type: Embryonic stem cell-derived neurons; genotype/variation: TSC2-/-; treatment: DMSO; cell line id: 20; assayed molecule: Ribosome protected fragments	Homo sapiens	GSM2082574	GSE78960	27655340	Genomic analysis of the molecular neuropathology of tuberous sclerosis using a human stem cell model.	Ribo-seq
SRX1617604	Ribosome protected fragments (RPF) of TSC2-/- cells (number 20) treated with DMSO, Biological Replicate 1	2016-03-07	cell type: Embryonic stem cell-derived neurons; genotype/variation: TSC2-/-; treatment: DMSO; cell line id: 20; assayed molecule: Ribosome protected fragments	Homo sapiens	GSM2082573	GSE78960	27655340	Genomic analysis of the molecular neuropathology of tuberous sclerosis using a human stem cell model.	Ribo-seq
SRX1617601	Ribosome protected fragments (RPF) of TSC2-/- cells (number 20) treated with AZD-8055, Biological Replicate 2	2016-03-07	cell type: Embryonic stem cell-derived neurons; genotype/variation: TSC2-/-; treatment: AZD-8055; cell line id: 20; assayed molecule: Ribosome protected fragments	Homo sapiens	GSM2082570	GSE78960	27655340	Genomic analysis of the molecular neuropathology of tuberous sclerosis using a human stem cell model.	Ribo-seq
SRX1617600	Ribosome protected fragments (RPF) of TSC2-/- cells (number 20) treated with AZD-8055, Biological Replicate 1	2016-03-07	cell type: Embryonic stem cell-derived neurons; genotype/variation: TSC2-/-; treatment: AZD-8055; cell line id: 20; assayed molecule: Ribosome protected fragments	Homo sapiens	GSM2082569	GSE78960	27655340	Genomic analysis of the molecular neuropathology of tuberous sclerosis using a human stem cell model.	Ribo-seq
SRX1617597	Ribosome protected fragments (RPF) of TSC2-/- cells (number 19) treated with Rapamycin, Biological Replicate 2	2016-03-07	cell type: Embryonic stem cell-derived neurons; genotype/variation: TSC2-/-; treatment: Rapamycin; cell line id: 19; assayed molecule: Ribosome protected fragments	Homo sapiens	GSM2082566	GSE78960	27655340	Genomic analysis of the molecular neuropathology of tuberous sclerosis using a human stem cell model.	Ribo-seq
SRX1617596	Ribosome protected fragments (RPF) of TSC2-/- cells (number 19) treated with Rapamycin, Biological Replicate 1	2016-03-07	cell type: Embryonic stem cell-derived neurons; genotype/variation: TSC2-/-; treatment: Rapamycin; cell line id: 19; assayed molecule: Ribosome protected fragments	Homo sapiens	GSM2082565	GSE78960	27655340	Genomic analysis of the molecular neuropathology of tuberous sclerosis using a human stem cell model.	Ribo-seq
SRX1617593	Ribosome protected fragments (RPF) of TSC2-/- cells (number 19) treated with DMSO, Biological Replicate 2	2016-03-07	cell type: Embryonic stem cell-derived neurons; genotype/variation: TSC2-/-; treatment: DMSO; cell line id: 19; assayed molecule: Ribosome protected fragments	Homo sapiens	GSM2082562	GSE78960	27655340	Genomic analysis of the molecular neuropathology of tuberous sclerosis using a human stem cell model.	Ribo-seq
SRX1617592	Ribosome protected fragments (RPF) of TSC2-/- cells (number 19) treated with DMSO, Biological Replicate 1	2016-03-07	cell type: Embryonic stem cell-derived neurons; genotype/variation: TSC2-/-; treatment: DMSO; cell line id: 19; assayed molecule: Ribosome protected fragments	Homo sapiens	GSM2082561	GSE78960	27655340	Genomic analysis of the molecular neuropathology of tuberous sclerosis using a human stem cell model.	Ribo-seq
SRX1617589	Ribosome protected fragments (RPF) of TSC2-/- cells (number 19) treated with AZD-8055, Biological Replicate 2	2016-03-07	cell type: Embryonic stem cell-derived neurons; genotype/variation: TSC2-/-; treatment: AZD-8055; cell line id: 19; assayed molecule: Ribosome protected fragments	Homo sapiens	GSM2082558	GSE78960	27655340	Genomic analysis of the molecular neuropathology of tuberous sclerosis using a human stem cell model.	Ribo-seq
SRX1617588	Ribosome protected fragments (RPF) of TSC2-/- cells (number 19) treated with AZD-8055, Biological Replicate 1	2016-03-07	cell type: Embryonic stem cell-derived neurons; genotype/variation: TSC2-/-; treatment: AZD-8055; cell line id: 19; assayed molecule: Ribosome protected fragments	Homo sapiens	GSM2082557	GSE78960	27655340	Genomic analysis of the molecular neuropathology of tuberous sclerosis using a human stem cell model.	Ribo-seq
SRX1617585	Ribosome protected fragments (RPF) of TSC2+/+ cells (number 16) treated with Rapamycin, Biological Replicate 2	2016-03-07	cell type: Embryonic stem cell-derived neurons; genotype/variation: TSC2+/+; treatment: Rapamycin; cell line id: 16; assayed molecule: Ribosome protected fragments	Homo sapiens	GSM2082554	GSE78960	27655340	Genomic analysis of the molecular neuropathology of tuberous sclerosis using a human stem cell model.	Ribo-seq
SRX1617584	Ribosome protected fragments (RPF) of TSC2+/+ cells (number 16) treated with Rapamycin, Biological Replicate 1	2016-03-07	cell type: Embryonic stem cell-derived neurons; genotype/variation: TSC2+/+; treatment: Rapamycin; cell line id: 16; assayed molecule: Ribosome protected fragments	Homo sapiens	GSM2082553	GSE78960	27655340	Genomic analysis of the molecular neuropathology of tuberous sclerosis using a human stem cell model.	Ribo-seq
SRX1617581	Ribosome protected fragments (RPF) of TSC2+/+ cells (number 16) treated with DMSO, Biological Replicate 2	2016-03-07	cell type: Embryonic stem cell-derived neurons; genotype/variation: TSC2+/+; treatment: DMSO; cell line id: 16; assayed molecule: Ribosome protected fragments	Homo sapiens	GSM2082550	GSE78960	27655340	Genomic analysis of the molecular neuropathology of tuberous sclerosis using a human stem cell model.	Ribo-seq
SRX1617580	Ribosome protected fragments (RPF) of TSC2+/+ cells (number 16) treated with DMSO, Biological Replicate 1	2016-03-07	cell type: Embryonic stem cell-derived neurons; genotype/variation: TSC2+/+; treatment: DMSO; cell line id: 16; assayed molecule: Ribosome protected fragments	Homo sapiens	GSM2082549	GSE78960	27655340	Genomic analysis of the molecular neuropathology of tuberous sclerosis using a human stem cell model.	Ribo-seq
SRX1617577	Ribosome protected fragments (RPF) of TSC2+/+ cells (number 16) treated with AZD-8055, Biological Replicate 2	2016-03-07	cell type: Embryonic stem cell-derived neurons; genotype/variation: TSC2+/+; treatment: AZD-8055; cell line id: 16; assayed molecule: Ribosome protected fragments	Homo sapiens	GSM2082546	GSE78960	27655340	Genomic analysis of the molecular neuropathology of tuberous sclerosis using a human stem cell model.	Ribo-seq
SRX1617576	Ribosome protected fragments (RPF) of TSC2+/+ cells (number 16) treated with AZD-8055, Biological Replicate 1	2016-03-07	cell type: Embryonic stem cell-derived neurons; genotype/variation: TSC2+/+; treatment: AZD-8055; cell line id: 16; assayed molecule: Ribosome protected fragments	Homo sapiens	GSM2082545	GSE78960	27655340	Genomic analysis of the molecular neuropathology of tuberous sclerosis using a human stem cell model.	Ribo-seq
SRX1617573	Ribosome protected fragments (RPF) of TSC2+/+ cells (number 15) treated with Rapamycin, Biological Replicate 2	2016-03-07	cell type: Embryonic stem cell-derived neurons; genotype/variation: TSC2+/+; treatment: Rapamycin; cell line id: 15; assayed molecule: Ribosome protected fragments	Homo sapiens	GSM2082542	GSE78960	27655340	Genomic analysis of the molecular neuropathology of tuberous sclerosis using a human stem cell model.	Ribo-seq
SRX1617572	Ribosome protected fragments (RPF) of TSC2+/+ cells (number 15) treated with Rapamycin, Biological Replicate 1	2016-03-07	cell type: Embryonic stem cell-derived neurons; genotype/variation: TSC2+/+; treatment: Rapamycin; cell line id: 15; assayed molecule: Ribosome protected fragments	Homo sapiens	GSM2082541	GSE78960	27655340	Genomic analysis of the molecular neuropathology of tuberous sclerosis using a human stem cell model.	Ribo-seq
SRX1617568	Ribosome protected fragments (RPF) of TSC2+/+ cells (number 15) treated with DMSO, Biological Replicate 1	2016-03-07	cell type: Embryonic stem cell-derived neurons; genotype/variation: TSC2+/+; treatment: DMSO; cell line id: 15; assayed molecule: Ribosome protected fragments	Homo sapiens	GSM2082537	GSE78960	27655340	Genomic analysis of the molecular neuropathology of tuberous sclerosis using a human stem cell model.	Ribo-seq
SRX1617565	Ribosome protected fragments (RPF) of TSC2+/+ cells (number 15) treated with AZD-8055, Biological Replicate 2	2016-03-07	cell type: Embryonic stem cell-derived neurons; genotype/variation: TSC2+/+; treatment: AZD-8055; cell line id: 15; assayed molecule: Ribosome protected fragments	Homo sapiens	GSM2082534	GSE78960	27655340	Genomic analysis of the molecular neuropathology of tuberous sclerosis using a human stem cell model.	Ribo-seq
SRX1617564	Ribosome protected fragments (RPF) of TSC2+/+ cells (number 15) treated with AZD-8055, Biological Replicate 1	2016-03-07	cell type: Embryonic stem cell-derived neurons; genotype/variation: TSC2+/+; treatment: AZD-8055; cell line id: 15; assayed molecule: Ribosome protected fragments	Homo sapiens	GSM2082533	GSE78960	27655340	Genomic analysis of the molecular neuropathology of tuberous sclerosis using a human stem cell model.	Ribo-seq
SRX1617556	Ribosome protected fragments (RPF) of TSC2-/- cell line generated from hESC cell line 3, Biological Replicate 2	2016-03-07	cell type: Embryonic stem cell-derived neurons; genotype/variation: TSC2-/-; parental cell line id: hESC.3; assayed molecule: Ribosome protected fragments	Homo sapiens	GSM2082532	GSE78959	27655340	Genomic analysis of the molecular neuropathology of tuberous sclerosis using a human stem cell model.	Ribo-seq
SRX1617555	Ribosome protected fragments (RPF) of TSC2-/- cell line generated from hESC cell line 3, Biological Replicate 1	2016-03-07	cell type: Embryonic stem cell-derived neurons; genotype/variation: TSC2-/-; parental cell line id: hESC.3; assayed molecule: Ribosome protected fragments	Homo sapiens	GSM2082531	GSE78959	27655340	Genomic analysis of the molecular neuropathology of tuberous sclerosis using a human stem cell model.	Ribo-seq
SRX1617554	Ribosome protected fragments (RPF) of TSC2+/- cell line generated from hESC cell line 3, Biological Replicate 2	2016-03-07	cell type: Embryonic stem cell-derived neurons; genotype/variation: TSC2+/-; parental cell line id: hESC.3; assayed molecule: Ribosome protected fragments	Homo sapiens	GSM2082530	GSE78959	27655340	Genomic analysis of the molecular neuropathology of tuberous sclerosis using a human stem cell model.	Ribo-seq
SRX1617553	Ribosome protected fragments (RPF) of TSC2+/- cell line generated from hESC cell line 3, Biological Replicate 1	2016-03-07	cell type: Embryonic stem cell-derived neurons; genotype/variation: TSC2+/-; parental cell line id: hESC.3; assayed molecule: Ribosome protected fragments	Homo sapiens	GSM2082529	GSE78959	27655340	Genomic analysis of the molecular neuropathology of tuberous sclerosis using a human stem cell model.	Ribo-seq
SRX1617552	Ribosome protected fragments (RPF) of TSC2+/+ control generated from hESC cell line 3, Biological Replicate 2	2016-03-07	cell type: Embryonic stem cell-derived neurons; genotype/variation: TSC2+/+; parental cell line id: hESC.3; assayed molecule: Ribosome protected fragments	Homo sapiens	GSM2082528	GSE78959	27655340	Genomic analysis of the molecular neuropathology of tuberous sclerosis using a human stem cell model.	Ribo-seq
SRX1617551	Ribosome protected fragments (RPF) of TSC2+/+ control generated from hESC cell line 3, Biological Replicate 1	2016-03-07	cell type: Embryonic stem cell-derived neurons; genotype/variation: TSC2+/+; parental cell line id: hESC.3; assayed molecule: Ribosome protected fragments	Homo sapiens	GSM2082527	GSE78959	27655340	Genomic analysis of the molecular neuropathology of tuberous sclerosis using a human stem cell model.	Ribo-seq
SRX1617550	Ribosome protected fragments (RPF) of TSC2-/- cell line generated from hESC cell line 2, Biological Replicate 2	2016-03-07	cell type: Embryonic stem cell-derived neurons; genotype/variation: TSC2-/-; parental cell line id: hESC.2; assayed molecule: Ribosome protected fragments	Homo sapiens	GSM2082526	GSE78959	27655340	Genomic analysis of the molecular neuropathology of tuberous sclerosis using a human stem cell model.	Ribo-seq
SRX1617549	Ribosome protected fragments (RPF) of TSC2-/- cell line generated from hESC cell line 2, Biological Replicate 1	2016-03-07	cell type: Embryonic stem cell-derived neurons; genotype/variation: TSC2-/-; parental cell line id: hESC.2; assayed molecule: Ribosome protected fragments	Homo sapiens	GSM2082525	GSE78959	27655340	Genomic analysis of the molecular neuropathology of tuberous sclerosis using a human stem cell model.	Ribo-seq
SRX1617548	Ribosome protected fragments (RPF) of TSC2+/- cell line generated from hESC cell line 2, Biological Replicate 2	2016-03-07	cell type: Embryonic stem cell-derived neurons; genotype/variation: TSC2+/-; parental cell line id: hESC.2; assayed molecule: Ribosome protected fragments	Homo sapiens	GSM2082524	GSE78959	27655340	Genomic analysis of the molecular neuropathology of tuberous sclerosis using a human stem cell model.	Ribo-seq
SRX1617547	Ribosome protected fragments (RPF) of TSC2+/- cell line generated from hESC cell line 2, Biological Replicate 1	2016-03-07	cell type: Embryonic stem cell-derived neurons; genotype/variation: TSC2+/-; parental cell line id: hESC.2; assayed molecule: Ribosome protected fragments	Homo sapiens	GSM2082523	GSE78959	27655340	Genomic analysis of the molecular neuropathology of tuberous sclerosis using a human stem cell model.	Ribo-seq
SRX1617546	Ribosome protected fragments (RPF) of TSC2+/+ control generated from hESC cell line 2, Biological Replicate 2	2016-03-07	cell type: Embryonic stem cell-derived neurons; genotype/variation: TSC2+/+; parental cell line id: hESC.2; assayed molecule: Ribosome protected fragments	Homo sapiens	GSM2082522	GSE78959	27655340	Genomic analysis of the molecular neuropathology of tuberous sclerosis using a human stem cell model.	Ribo-seq
SRX1617545	Ribosome protected fragments (RPF) of TSC2+/+ control generated from hESC cell line 2, Biological Replicate 1	2016-03-07	cell type: Embryonic stem cell-derived neurons; genotype/variation: TSC2+/+; parental cell line id: hESC.2; assayed molecule: Ribosome protected fragments	Homo sapiens	GSM2082521	GSE78959	27655340	Genomic analysis of the molecular neuropathology of tuberous sclerosis using a human stem cell model.	Ribo-seq
SRX1616307	Ribosome profiling of HEK293 cells	2020-04-17	Mammalian cell lines Raw sequence reads	Homo sapiens	-	-	-	-	Ribo-seq
SRX1550686	MDA-glu-RPF-rep2-readlane3	2016-01-28	cell line: MDA-parental; rep: 2; fraction: RPF	Homo sapiens	GSM2049926	GSE77347	27259150	Modulated Expression of Specific tRNAs Drives Gene Expression and Cancer Progression.	Ribo-seq
SRX1550684	MDA-glu-RPF-rep1-readlane3	2016-01-28	cell line: MDA-parental; rep: 1; fraction: RPF	Homo sapiens	GSM2049924	GSE77347	27259150	Modulated Expression of Specific tRNAs Drives Gene Expression and Cancer Progression.	Ribo-seq
SRX1550682	MDA-ctrl-RPF-rep2-readlane3	2016-01-28	cell line: MDA-parental; rep: 2; fraction: RPF	Homo sapiens	GSM2049922	GSE77347	27259150	Modulated Expression of Specific tRNAs Drives Gene Expression and Cancer Progression.	Ribo-seq
SRX1550680	MDA-ctrl-RPF-rep1-readlane3	2016-01-28	cell line: MDA-parental; rep: 1; fraction: RPF	Homo sapiens	GSM2049920	GSE77347	27259150	Modulated Expression of Specific tRNAs Drives Gene Expression and Cancer Progression.	Ribo-seq
SRX1550677	MDA-glu-RPF-rep2-readlane2	2016-01-28	cell line: MDA-parental; rep: 2; fraction: RPF	Homo sapiens	GSM2049917	GSE77347	27259150	Modulated Expression of Specific tRNAs Drives Gene Expression and Cancer Progression.	Ribo-seq
SRX1550676	MDA-glu-RPF-rep2-readlane1	2016-01-28	cell line: MDA-parental; rep: 2; fraction: RPF	Homo sapiens	GSM2049916	GSE77347	27259150	Modulated Expression of Specific tRNAs Drives Gene Expression and Cancer Progression.	Ribo-seq
SRX1550669	MDA-ctrl-RPF-rep2-readlane2	2016-01-28	cell line: MDA-parental; rep: 2; fraction: RPF	Homo sapiens	GSM2049902	GSE77347	27259150	Modulated Expression of Specific tRNAs Drives Gene Expression and Cancer Progression.	Ribo-seq
SRX1550668	MDA-ctrl-RPF-rep2-readlane1	2016-01-28	cell line: MDA-parental; rep: 2; fraction: RPF	Homo sapiens	GSM2049900	GSE77347	27259150	Modulated Expression of Specific tRNAs Drives Gene Expression and Cancer Progression.	Ribo-seq
SRX1550665	MDA-ctrl-RPF-rep1-readlane2	2016-01-28	cell line: MDA-parental; rep: 1; fraction: RPF	Homo sapiens	GSM2049894	GSE77347	27259150	Modulated Expression of Specific tRNAs Drives Gene Expression and Cancer Progression.	Ribo-seq
SRX1550664	MDA-ctrl-RPF-rep1-readlane1	2016-01-28	cell line: MDA-parental; rep: 1; fraction: RPF	Homo sapiens	GSM2049892	GSE77347	27259150	Modulated Expression of Specific tRNAs Drives Gene Expression and Cancer Progression.	Ribo-seq
SRX1550641	MDA-Arg-RPF-rep2	2016-01-27	cell line: MDA-parental; fraction: RPF; rep: 2; overexpression: Arg	Homo sapiens	GSM2049174	GSE77317	27259150	Modulated Expression of Specific tRNAs Drives Gene Expression and Cancer Progression.	Ribo-seq
SRX1550640	MDA-Arg-RPF-rep1	2016-01-27	cell line: MDA-parental; fraction: RPF; rep: 1; overexpression: Arg	Homo sapiens	GSM2049173	GSE77317	27259150	Modulated Expression of Specific tRNAs Drives Gene Expression and Cancer Progression.	Ribo-seq
SRX1550637	MDA-ctrl-RPF-rep2	2016-01-27	cell line: MDA-parental; fraction: RPF; rep: 2; overexpression: control	Homo sapiens	GSM2049170	GSE77317	27259150	Modulated Expression of Specific tRNAs Drives Gene Expression and Cancer Progression.	Ribo-seq
SRX1550636	MDA-ctrl-RPF-rep1	2016-01-27	cell line: MDA-parental; fraction: RPF; rep: 1; overexpression: control	Homo sapiens	GSM2049169	GSE77317	27259150	Modulated Expression of Specific tRNAs Drives Gene Expression and Cancer Progression.	Ribo-seq
SRX1550089	MDA-LM2-RPF-rep2	2016-01-27	cell line: MDA-LM2; rep: 2; fraction: RPF	Homo sapiens	GSM2049162	GSE77315	27259150	Modulated Expression of Specific tRNAs Drives Gene Expression and Cancer Progression.	Ribo-seq
SRX1550088	MDA-LM2-RPF-rep1	2016-01-27	cell line: MDA-LM2; rep: 1; fraction: RPF	Homo sapiens	GSM2049161	GSE77315	27259150	Modulated Expression of Specific tRNAs Drives Gene Expression and Cancer Progression.	Ribo-seq
SRX1550085	MDA-RPF-rep2	2016-01-27	cell line: MDA-parental; rep: 2; fraction: RPF	Homo sapiens	GSM2049158	GSE77315	27259150	Modulated Expression of Specific tRNAs Drives Gene Expression and Cancer Progression.	Ribo-seq
SRX1550084	MDA-RPF-rep1	2016-01-27	cell line: MDA-parental; rep: 1; fraction: RPF	Homo sapiens	GSM2049157	GSE77315	27259150	Modulated Expression of Specific tRNAs Drives Gene Expression and Cancer Progression.	Ribo-seq
SRX1549426	CN34-LM1a-RPF-rep2	2016-01-27	fraction: RPF; rep: 2; cell line: CN34-LM1a	Homo sapiens	GSM2048209	GSE77292	27259150	Modulated Expression of Specific tRNAs Drives Gene Expression and Cancer Progression.	Ribo-seq
SRX1549425	CN34-LM1a-RPF-rep1	2016-01-27	fraction: RPF; rep: 1; cell line: CN34-LM1a	Homo sapiens	GSM2048208	GSE77292	27259150	Modulated Expression of Specific tRNAs Drives Gene Expression and Cancer Progression.	Ribo-seq
SRX1549422	CN34-RPF-rep2	2016-01-27	fraction: RPF; rep: 2; cell line: CN34-parental	Homo sapiens	GSM2048205	GSE77292	27259150	Modulated Expression of Specific tRNAs Drives Gene Expression and Cancer Progression.	Ribo-seq
SRX1549421	CN34-RPF-rep1	2016-01-27	fraction: RPF; rep: 1; cell line: CN34-parental	Homo sapiens	GSM2048204	GSE77292	27259150	Modulated Expression of Specific tRNAs Drives Gene Expression and Cancer Progression.	Ribo-seq
SRX1478977	D2DJAACXX 1	2015-12-11	cell type: SH-SY5Y neuroblastoma cells	Homo sapiens	GSM1970518	GSE75947	-	-	Ribo-seq
SRX145830	HEK293 medium	2012-05-03	cell line: HEK293; cell type: human embryonic kidney	Homo sapiens	GSM926675	GSE37744	22836135	The ribosome profiling strategy for monitoring translation in vivo by deep sequencing of ribosome-protected mRNA fragments.	Ribo-seq
SRX145829	HEK293 low	2012-05-03	cell line: HEK293; cell type: human embryonic kidney	Homo sapiens	GSM926674	GSE37744	22836135	The ribosome profiling strategy for monitoring translation in vivo by deep sequencing of ribosome-protected mRNA fragments.	Ribo-seq
SRX1447297	GM19238 ribosome protected fragments	2015-11-22	gender: Female; cell line: GM19238; enrichment type: ribosome protected fragments	Homo sapiens	GSM1948926	GSE75290	27232982	Thousands of novel translated open reading frames in humans inferred by ribosome footprint profiling.	Ribo-seq
SRX1447296	GM19204 ribosome protected fragments	2015-11-22	gender: Female; cell line: GM19204; enrichment type: ribosome protected fragments	Homo sapiens	GSM1948925	GSE75290	27232982	Thousands of novel translated open reading frames in humans inferred by ribosome footprint profiling.	Ribo-seq
SRX1402458	Kidney tumor tissue tumor 4 RP	2015-10-30	adapter sequence (3'): TGGAATTCTCGGGTGCCAAGGAACTCCAGTCACATCACGATCTCGTATGCCGTCTTCTGCTTG; tissue: tumor	Homo sapiens	GSM1922049	GSE59821	26878238	Tumour-specific proline vulnerability uncovered by differential ribosome codon reading.	Ribo-seq
SRX1402455	Kidney tumor tissue tumor 3 RP	2015-10-30	adapter sequence (3'): TGGAATTCTCGGGTGCCAAGGAACTCCAGTCACATCACGATCTCGTATGCCGTCTTCTGCTTG; tissue: tumor	Homo sapiens	GSM1922047	GSE59821	26878238	Tumour-specific proline vulnerability uncovered by differential ribosome codon reading.	Ribo-seq
SRX1402247	PC3 ASNase 2 batch2 RP	2015-10-30	adapter sequence (3'): TGGAATTCTCGGGTGCCAAGGAACTCCAGTCACATCACGATCTCGTATGCCGTCTTCTGCTTG; cell line: PC3; agent: L-Asparaginase	Homo sapiens	GSM1921993	GSE59821	26878238	Tumour-specific proline vulnerability uncovered by differential ribosome codon reading.	Ribo-seq
SRX1402246	PC3 ASNase 1 batch2 RP	2015-10-30	adapter sequence (3'): TGGAATTCTCGGGTGCCAAGGAACTCCAGTCACATCACGATCTCGTATGCCGTCTTCTGCTTG; cell line: PC3; agent: L-Asparaginase	Homo sapiens	GSM1921992	GSE59821	26878238	Tumour-specific proline vulnerability uncovered by differential ribosome codon reading.	Ribo-seq
SRX1402244	PC3 ASNase batch1 RP	2015-10-30	adapter sequence (3'): TGGAATTCTCGGGTGCCAAGGAACTCCAGTCACATCACGATCTCGTATGCCGTCTTCTGCTTG; cell line: PC3; agent: L-Asparaginase	Homo sapiens	GSM1921990	GSE59821	26878238	Tumour-specific proline vulnerability uncovered by differential ribosome codon reading.	Ribo-seq
SRX1402243	PC3 control batch1 RP	2015-10-30	adapter sequence (3'): TGGAATTCTCGGGTGCCAAGGAACTCCAGTCACATCACGATCTCGTATGCCGTCTTCTGCTTG; cell line: PC3; agent: none	Homo sapiens	GSM1921989	GSE59821	26878238	Tumour-specific proline vulnerability uncovered by differential ribosome codon reading.	Ribo-seq
SRX1254413	ribosome profiling	2015-09-17	cell line: HEK293	Homo sapiens	GSM1887643	GSE73136	26657557	Detecting actively translated open reading frames in ribosome profiling data.	Ribo-seq
SRX118288	Footprint for rapamycin treated PC3 cells, replicate 1.	2012-02-01	cell line: PC3; sample type: ribosome protected RNA; treatment: rapamycin	Homo sapiens	GSM869039	GSE35469	22367541	The translational landscape of mTOR signalling steers cancer initiation and metastasis.	Ribo-seq
SRX1134555	10mM AZC + MG132 - rRNA removed	2015-08-05	cell line: CHL-1; cell type: melanoma cell line; treatment: 10mM AZC + MG132 - rRNA removed	Homo sapiens	GSM1844760	GSE71763	-	-	Ribo-seq
SRX1134554	10mM AZC + MG132	2015-08-05	cell line: CHL-1; cell type: melanoma cell line; treatment: 10mM AZC + MG132	Homo sapiens	GSM1844759	GSE71763	-	-	Ribo-seq
SRX1134551	CHL-1 + CRISPR rRNA removed	2015-08-05	cell line: CHL-1; cell type: melanoma cell line; treatment: CRISPR SNORD50A/B - rRNA removed	Homo sapiens	GSM1844756	GSE71763	-	-	Ribo-seq
SRX1134550	CHL-1 + CRISPR	2015-08-05	cell line: CHL-1; cell type: melanoma cell line; treatment: CRISPR SNORD50A/B	Homo sapiens	GSM1844755	GSE71763	-	-	Ribo-seq
SRX1092020	DDX3 R534H ribosome profiling rep2	2015-07-11	cell type: Embryonic kidney; cell line: HEK293-Flp-In-T-Rex; gender: female; treatment: control; expressed protein: DDX3 R534H	Homo sapiens	GSM1819225	GSE70802	27058758	Medulloblastoma-associated DDX3 variant selectively alters the translational response to stress.	Ribo-seq
SRX1092019	DDX3 WT ribosome profiling rep2	2015-07-11	cell type: Embryonic kidney; cell line: HEK293-Flp-In-T-Rex; gender: female; treatment: control; expressed protein: DDX3 WT	Homo sapiens	GSM1819224	GSE70802	27058758	Medulloblastoma-associated DDX3 variant selectively alters the translational response to stress.	Ribo-seq
SRX1092018	Rluc control ribosome profiling rep2	2015-07-11	cell type: Embryonic kidney; cell line: HEK293-Flp-In-T-Rex; gender: female; treatment: control; expressed protein: Rluc control	Homo sapiens	GSM1819223	GSE70802	27058758	Medulloblastoma-associated DDX3 variant selectively alters the translational response to stress.	Ribo-seq
SRX1092014	DDX3 R534H ribosome profiling rep1	2015-07-11	cell type: Embryonic kidney; cell line: HEK293-Flp-In-T-Rex; gender: female; treatment: control; expressed protein: DDX3 R534H	Homo sapiens	GSM1819219	GSE70802	27058758	Medulloblastoma-associated DDX3 variant selectively alters the translational response to stress.	Ribo-seq
SRX1092013	DDX3 WT ribosome profiling rep1	2015-07-11	cell type: Embryonic kidney; cell line: HEK293-Flp-In-T-Rex; gender: female; treatment: control; expressed protein: DDX3 WT	Homo sapiens	GSM1819218	GSE70802	27058758	Medulloblastoma-associated DDX3 variant selectively alters the translational response to stress.	Ribo-seq
SRX1092012	Rluc control ribosome profiling rep1	2015-07-11	cell type: Embryonic kidney; cell line: HEK293-Flp-In-T-Rex; gender: female; treatment: control; expressed protein: Rluc control	Homo sapiens	GSM1819217	GSE70802	27058758	Medulloblastoma-associated DDX3 variant selectively alters the translational response to stress.	Ribo-seq
SRX1080129	ribo ND3 shKBTBD8	2015-07-02	treatment: lentiviral infection with sh KBTBD8; cell line: H1; extract protocol: Rnase I footprinting, ribosome pelleting, RNA extraction	Homo sapiens	GSM1782879	GSE62247	26399832	Cell-fate determination by ubiquitin-dependent regulation of translation.	Ribo-seq
SRX1080127	ribo hES shTCOF1	2015-07-02	treatment: lentiviral infection with sh TCOF1; cell line: H1; extract protocol: Rnase I footprinting, ribosome pelleting, RNA extraction	Homo sapiens	GSM1782877	GSE62247	26399832	Cell-fate determination by ubiquitin-dependent regulation of translation.	Ribo-seq
SRX1080124	ribo hES shControl-replicate1	2015-07-02	treatment: lentiviral infection with sh control; cell line: H1; extract protocol: Rnase I footprinting, ribosome pelleting, RNA extraction	Homo sapiens	GSM1782874	GSE62247	26399832	Cell-fate determination by ubiquitin-dependent regulation of translation.	Ribo-seq
SRX1070872	ribo Hipp1 [Sample 15]	2015-06-24	cell line: HEK 293 T-REx cell; treatment: Hipp 1 uM; molecule: total RNA	Homo sapiens	GSM1720817	GSE70211	27309803	Rocaglates convert DEAD-box protein eIF4A into a sequence-selective translational repressor.	Ribo-seq
SRX1070871	ribo Hipp001 [Sample 14]	2015-06-24	cell line: HEK 293 T-REx cell; treatment: Hipp 0.01 uM; molecule: total RNA	Homo sapiens	GSM1720816	GSE70211	27309803	Rocaglates convert DEAD-box protein eIF4A into a sequence-selective translational repressor.	Ribo-seq
SRX1070870	ribo DMSO replicate4 [Sample 13]	2015-06-24	cell line: HEK 293 T-REx cell; treatment: DMSO; molecule: total RNA	Homo sapiens	GSM1720815	GSE70211	27309803	Rocaglates convert DEAD-box protein eIF4A into a sequence-selective translational repressor.	Ribo-seq
SRX1070869	ribo DMSO replicate3 [Sample 12]	2015-06-24	cell line: HEK 293 T-REx cell; treatment: DMSO; molecule: total RNA	Homo sapiens	GSM1720814	GSE70211	27309803	Rocaglates convert DEAD-box protein eIF4A into a sequence-selective translational repressor.	Ribo-seq
SRX1070868	ribo PP242 [Sample 11]	2015-06-24	cell line: HEK 293 T-REx cell; treatment: PP242 2.5 uM; molecule: total RNA	Homo sapiens	GSM1720813	GSE70211	27309803	Rocaglates convert DEAD-box protein eIF4A into a sequence-selective translational repressor.	Ribo-seq
SRX1070860	ribo RocA003 [Sample 3]	2015-06-24	cell line: HEK 293 T-REx cell; treatment: RocA 0.03 uM; molecule: total RNA	Homo sapiens	GSM1720805	GSE70211	27309803	Rocaglates convert DEAD-box protein eIF4A into a sequence-selective translational repressor.	Ribo-seq
SRX1070859	ribo DMSO replicate2 [Sample 2]	2015-06-24	cell line: HEK 293 T-REx cell; treatment: DMSO; molecule: total RNA	Homo sapiens	GSM1720804	GSE70211	27309803	Rocaglates convert DEAD-box protein eIF4A into a sequence-selective translational repressor.	Ribo-seq
SRX1070858	ribo DMSO replicate1 [Sample 1]	2015-06-24	cell line: HEK 293 T-REx cell; treatment: DMSO; molecule: total RNA	Homo sapiens	GSM1720803	GSE70211	27309803	Rocaglates convert DEAD-box protein eIF4A into a sequence-selective translational repressor.	Ribo-seq
SRX1059916	T47D Glutamine starvation batch7 RP	2015-06-16	cell line: T47D	Homo sapiens	GSM1712848	GSE59821	26878238	Tumour-specific proline vulnerability uncovered by differential ribosome codon reading.	Ribo-seq
SRX1059915	MCF7 Glutamine starvation batch7 RP	2015-06-16	cell line: MCF7	Homo sapiens	GSM1712847	GSE59821	26878238	Tumour-specific proline vulnerability uncovered by differential ribosome codon reading.	Ribo-seq
SRX1059914	Hs578t control batch7 RP	2015-06-16	cell line: Hs578t	Homo sapiens	GSM1712846	GSE59821	26878238	Tumour-specific proline vulnerability uncovered by differential ribosome codon reading.	Ribo-seq
SRX1059912	T47D control batch7 RP	2015-06-16	cell line: T47D	Homo sapiens	GSM1712844	GSE59821	26878238	Tumour-specific proline vulnerability uncovered by differential ribosome codon reading.	Ribo-seq
SRX1059911	MCF7 control batch7 RP	2015-06-16	cell line: MCF7	Homo sapiens	GSM1712843	GSE59821	26878238	Tumour-specific proline vulnerability uncovered by differential ribosome codon reading.	Ribo-seq
SRX1059907	SUM159 batch3d leucine starvation 0.2x 24h RP	2015-06-16	cell line: SUM159	Homo sapiens	GSM1712839	GSE69921	-	-	Ribo-seq
SRX1059905	SUM159 batch3d control RP	2015-06-16	cell line: SUM159	Homo sapiens	GSM1712837	GSE69921	-	-	Ribo-seq
SRX1059599	footprints fibroblasts infected for 72hr	2015-06-16	cell type: Primary fibroblasts	Homo sapiens	GSM1712277	GSE69906	26599541	The Transcription and Translation Landscapes during Human Cytomegalovirus Infection Reveal Novel Host-Pathogen Interactions.	Ribo-seq
ERX1918553	Sample 2	2019-09-05	Analysis of mitochondrial gene expression with Ribosome Profiling	Homo sapiens	-	-	-	-	Ribo-seq
SRX764560	Genetic_Control_of_Chromatin_States_in_Humans_Involves_Local_and_Distal_Chromosomal_Interactions	2014-11-20	Genetic_Control_of_Chromatin_States_in_Humans_Involves_Local_and_Distal_Chromosomal_Interactions	Homo sapiens	GSM1550881	GSE62742	26300125	Genetic Control of Chromatin States in Humans Involves Local and Distal Chromosomal Interactions.	Ribo-seq
SRX6069660	Transcriptome_and_ribosome_profiling_of_XRN1-null_HEK293T_human_cell_line_generated_by_CRISPR/Cas9_gene_editing	2019-06-13	Transcriptome_and_ribosome_profiling_of_XRN1-null_HEK293T_human_cell_line_generated_by_CRISPR/Cas9_gene_editing	Homo sapiens	GSM3890769	GSE132725	31340047	A low-complexity region in human XRN1 directly recruits deadenylation and decapping factors in 5'-3' messenger RNA decay.	Ribo-seq
SRX5337884	RNA-seq of Human Platelets: Healthy Ribosome Protected Fragments 3	2019-02-05	RNA-seq_and_ribosome_footprint_profiling_of_human_and_mouse_platelets_with_sepsis	Homo sapiens	-	-	-	-	Ribo-seq
SRX969100	RPZT22 2; ZT22, ribosome footprint, rep2	2015-03-26	strain: C57BL/6JRj; gender: male; age: 11-12 weeks; timepoint: ZT22; tissue: liver; insert type: ribosome footprint; molecule subtype: ribosome protected RNA	Mus musculus	GSM1644099	GSE67305	28475894	Diurnal Oscillations in Liver Mass and Cell Size Accompany Ribosome Assembly Cycles.	Ribo-seq
SRX969099	RPZT22 1; ZT22, ribosome footprint, rep1	2015-03-26	strain: C57BL/6JRj; gender: male; age: 11-12 weeks; timepoint: ZT22; tissue: liver; insert type: ribosome footprint; molecule subtype: ribosome protected RNA	Mus musculus	GSM1644098	GSE67305	28475894	Diurnal Oscillations in Liver Mass and Cell Size Accompany Ribosome Assembly Cycles.	Ribo-seq
SRX969098	RPZT20 2; ZT20, ribosome footprint, rep2	2015-03-26	strain: C57BL/6JRj; gender: male; age: 11-12 weeks; timepoint: ZT20; tissue: liver; insert type: ribosome footprint; molecule subtype: ribosome protected RNA	Mus musculus	GSM1644097	GSE67305	28475894	Diurnal Oscillations in Liver Mass and Cell Size Accompany Ribosome Assembly Cycles.	Ribo-seq
SRX969097	RPZT20 1; ZT20, ribosome footprint, rep1	2015-03-26	strain: C57BL/6JRj; gender: male; age: 11-12 weeks; timepoint: ZT20; tissue: liver; insert type: ribosome footprint; molecule subtype: ribosome protected RNA	Mus musculus	GSM1644096	GSE67305	28475894	Diurnal Oscillations in Liver Mass and Cell Size Accompany Ribosome Assembly Cycles.	Ribo-seq
SRX969096	RPZT18 2; ZT18, ribosome footprint, rep2	2015-03-26	strain: C57BL/6JRj; gender: male; age: 11-12 weeks; timepoint: ZT18; tissue: liver; insert type: ribosome footprint; molecule subtype: ribosome protected RNA	Mus musculus	GSM1644095	GSE67305	28475894	Diurnal Oscillations in Liver Mass and Cell Size Accompany Ribosome Assembly Cycles.	Ribo-seq
SRX969095	RPZT18 1; ZT18, ribosome footprint, rep1	2015-03-26	strain: C57BL/6JRj; gender: male; age: 11-12 weeks; timepoint: ZT18; tissue: liver; insert type: ribosome footprint; molecule subtype: ribosome protected RNA	Mus musculus	GSM1644094	GSE67305	28475894	Diurnal Oscillations in Liver Mass and Cell Size Accompany Ribosome Assembly Cycles.	Ribo-seq
SRX969094	RPZT16 2; ZT16, ribosome footprint, rep2	2015-03-26	strain: C57BL/6JRj; gender: male; age: 11-12 weeks; timepoint: ZT16; tissue: liver; insert type: ribosome footprint; molecule subtype: ribosome protected RNA	Mus musculus	GSM1644093	GSE67305	28475894	Diurnal Oscillations in Liver Mass and Cell Size Accompany Ribosome Assembly Cycles.	Ribo-seq
SRX969093	RPZT16 1; ZT16, ribosome footprint, rep1	2015-03-26	strain: C57BL/6JRj; gender: male; age: 11-12 weeks; timepoint: ZT16; tissue: liver; insert type: ribosome footprint; molecule subtype: ribosome protected RNA	Mus musculus	GSM1644092	GSE67305	28475894	Diurnal Oscillations in Liver Mass and Cell Size Accompany Ribosome Assembly Cycles.	Ribo-seq
SRX969092	RPZT14 2; ZT14, ribosome footprint, rep2	2015-03-26	strain: C57BL/6JRj; gender: male; age: 11-12 weeks; timepoint: ZT14; tissue: liver; insert type: ribosome footprint; molecule subtype: ribosome protected RNA	Mus musculus	GSM1644091	GSE67305	28475894	Diurnal Oscillations in Liver Mass and Cell Size Accompany Ribosome Assembly Cycles.	Ribo-seq
SRX969091	RPZT14 1; ZT14, ribosome footprint, rep1	2015-03-26	strain: C57BL/6JRj; gender: male; age: 11-12 weeks; timepoint: ZT14; tissue: liver; insert type: ribosome footprint; molecule subtype: ribosome protected RNA	Mus musculus	GSM1644090	GSE67305	28475894	Diurnal Oscillations in Liver Mass and Cell Size Accompany Ribosome Assembly Cycles.	Ribo-seq
SRX969090	RPZT12 2; ZT12, ribosome footprint, rep2	2015-03-26	strain: C57BL/6JRj; gender: male; age: 11-12 weeks; timepoint: ZT12; tissue: liver; insert type: ribosome footprint; molecule subtype: ribosome protected RNA	Mus musculus	GSM1644089	GSE67305	28475894	Diurnal Oscillations in Liver Mass and Cell Size Accompany Ribosome Assembly Cycles.	Ribo-seq
SRX969089	RPZT12 1; ZT12, ribosome footprint, rep1	2015-03-26	strain: C57BL/6JRj; gender: male; age: 11-12 weeks; timepoint: ZT12; tissue: liver; insert type: ribosome footprint; molecule subtype: ribosome protected RNA	Mus musculus	GSM1644088	GSE67305	28475894	Diurnal Oscillations in Liver Mass and Cell Size Accompany Ribosome Assembly Cycles.	Ribo-seq
SRX969088	RPZT10 2; ZT10, ribosome footprint, rep2	2015-03-26	strain: C57BL/6JRj; gender: male; age: 11-12 weeks; timepoint: ZT10; tissue: liver; insert type: ribosome footprint; molecule subtype: ribosome protected RNA	Mus musculus	GSM1644087	GSE67305	28475894	Diurnal Oscillations in Liver Mass and Cell Size Accompany Ribosome Assembly Cycles.	Ribo-seq
SRX969087	RPZT10 1; ZT10, ribosome footprint, rep1	2015-03-26	strain: C57BL/6JRj; gender: male; age: 11-12 weeks; timepoint: ZT10; tissue: liver; insert type: ribosome footprint; molecule subtype: ribosome protected RNA	Mus musculus	GSM1644086	GSE67305	28475894	Diurnal Oscillations in Liver Mass and Cell Size Accompany Ribosome Assembly Cycles.	Ribo-seq
SRX969086	RP ZT8 2; ZT8, ribosome footprint, rep2	2015-03-26	strain: C57BL/6JRj; gender: male; age: 11-12 weeks; timepoint: ZT8; tissue: liver; insert type: ribosome footprint; molecule subtype: ribosome protected RNA	Mus musculus	GSM1644085	GSE67305	28475894	Diurnal Oscillations in Liver Mass and Cell Size Accompany Ribosome Assembly Cycles.	Ribo-seq
SRX969085	RP ZT8 1; ZT8, ribosome footprint, rep1	2015-03-26	strain: C57BL/6JRj; gender: male; age: 11-12 weeks; timepoint: ZT8; tissue: liver; insert type: ribosome footprint; molecule subtype: ribosome protected RNA	Mus musculus	GSM1644084	GSE67305	28475894	Diurnal Oscillations in Liver Mass and Cell Size Accompany Ribosome Assembly Cycles.	Ribo-seq
SRX969084	RP ZT6 2; ZT6, ribosome footprint, rep2	2015-03-26	strain: C57BL/6JRj; gender: male; age: 11-12 weeks; timepoint: ZT6; tissue: liver; insert type: ribosome footprint; molecule subtype: ribosome protected RNA	Mus musculus	GSM1644083	GSE67305	28475894	Diurnal Oscillations in Liver Mass and Cell Size Accompany Ribosome Assembly Cycles.	Ribo-seq
SRX969083	RP ZT6 1; ZT6, ribosome footprint, rep1	2015-03-26	strain: C57BL/6JRj; gender: male; age: 11-12 weeks; timepoint: ZT6; tissue: liver; insert type: ribosome footprint; molecule subtype: ribosome protected RNA	Mus musculus	GSM1644082	GSE67305	28475894	Diurnal Oscillations in Liver Mass and Cell Size Accompany Ribosome Assembly Cycles.	Ribo-seq
SRX969082	RP ZT4 2; ZT4, ribosome footprint, rep2	2015-03-26	strain: C57BL/6JRj; gender: male; age: 11-12 weeks; timepoint: ZT4; tissue: liver; insert type: ribosome footprint; molecule subtype: ribosome protected RNA	Mus musculus	GSM1644081	GSE67305	28475894	Diurnal Oscillations in Liver Mass and Cell Size Accompany Ribosome Assembly Cycles.	Ribo-seq
SRX969081	RP ZT4 1; ZT4, ribosome footprint, rep1	2015-03-26	strain: C57BL/6JRj; gender: male; age: 11-12 weeks; timepoint: ZT4; tissue: liver; insert type: ribosome footprint; molecule subtype: ribosome protected RNA	Mus musculus	GSM1644080	GSE67305	28475894	Diurnal Oscillations in Liver Mass and Cell Size Accompany Ribosome Assembly Cycles.	Ribo-seq
SRX969080	RP ZT2 2; ZT2, ribosome footprint, rep2	2015-03-26	strain: C57BL/6JRj; gender: male; age: 11-12 weeks; timepoint: ZT2; tissue: liver; insert type: ribosome footprint; molecule subtype: ribosome protected RNA	Mus musculus	GSM1644079	GSE67305	28475894	Diurnal Oscillations in Liver Mass and Cell Size Accompany Ribosome Assembly Cycles.	Ribo-seq
SRX969079	RP ZT2 1; ZT2, ribosome footprint, rep1	2015-03-26	strain: C57BL/6JRj; gender: male; age: 11-12 weeks; timepoint: ZT2; tissue: liver; insert type: ribosome footprint; molecule subtype: ribosome protected RNA	Mus musculus	GSM1644078	GSE67305	28475894	Diurnal Oscillations in Liver Mass and Cell Size Accompany Ribosome Assembly Cycles.	Ribo-seq
SRX969078	RP ZT0 2; ZT0, ribosome footprint, rep2	2015-03-26	strain: C57BL/6JRj; gender: male; age: 11-12 weeks; timepoint: ZT0; tissue: liver; insert type: ribosome footprint; molecule subtype: ribosome protected RNA	Mus musculus	GSM1644077	GSE67305	28475894	Diurnal Oscillations in Liver Mass and Cell Size Accompany Ribosome Assembly Cycles.	Ribo-seq
SRX969077	RP ZT0 1; ZT0, ribosome footprint, rep1	2015-03-26	strain: C57BL/6JRj; gender: male; age: 11-12 weeks; timepoint: ZT0; tissue: liver; insert type: ribosome footprint; molecule subtype: ribosome protected RNA	Mus musculus	GSM1644076	GSE67305	28475894	Diurnal Oscillations in Liver Mass and Cell Size Accompany Ribosome Assembly Cycles.	Ribo-seq
SRX883296	Ribo-seq 203 ko, biological rep.1	2015-02-18	cell type: Primary Keratinocytes; passages: 1; strain: C57BL/6	Mus musculus	GSM1613699	GSE66054	26203562	MicroRNA-203 represses selection and expansion of oncogenic Hras transformed tumor initiating cells.	Ribo-seq
SRX883295	Ribo-seq 203 wt, biological rep.2	2015-02-18	cell type: Primary Keratinocytes; passages: 1; strain: C57BL/6	Mus musculus	GSM1613698	GSE66054	26203562	MicroRNA-203 represses selection and expansion of oncogenic Hras transformed tumor initiating cells.	Ribo-seq
SRX869278	Dnmt2-/-st rep2	2015-02-09	strain: C57BL/6; cell type: primary bone marrow stroma cells; age: post natal day 8; genotype/variation: Dnmt2-/-	Mus musculus	GSM1604103	GSE65757	26271101	The tRNA methyltransferase Dnmt2 is required for accurate polypeptide synthesis during haematopoiesis.	Ribo-seq
SRX869277	Dnmt2-/-st rep1	2015-02-09	strain: C57BL/6; cell type: primary bone marrow stroma cells; age: post natal day 8; genotype/variation: Dnmt2-/-	Mus musculus	GSM1604102	GSE65757	26271101	The tRNA methyltransferase Dnmt2 is required for accurate polypeptide synthesis during haematopoiesis.	Ribo-seq
SRX869276	WT-st rep2	2015-02-09	strain: C57BL/6; cell type: primary bone marrow stroma cells; age: post natal day 8; genotype/variation: wild type	Mus musculus	GSM1604101	GSE65757	26271101	The tRNA methyltransferase Dnmt2 is required for accurate polypeptide synthesis during haematopoiesis.	Ribo-seq
SRX869275	WT-st rep1	2015-02-09	strain: C57BL/6; cell type: primary bone marrow stroma cells; age: post natal day 8; genotype/variation: wild type	Mus musculus	GSM1604100	GSE65757	26271101	The tRNA methyltransferase Dnmt2 is required for accurate polypeptide synthesis during haematopoiesis.	Ribo-seq
SRX869274	Dnmt2-/- ss rep2	2015-02-09	strain: C57BL/6; cell type: primary bone marrow suspension cells; age: post natal day 8; genotype/variation: Dnmt2-/-	Mus musculus	GSM1604099	GSE65757	26271101	The tRNA methyltransferase Dnmt2 is required for accurate polypeptide synthesis during haematopoiesis.	Ribo-seq
SRX869273	Dnmt2-/-ss rep1	2015-02-09	strain: C57BL/6; cell type: primary bone marrow suspension cells; age: post natal day 8; genotype/variation: Dnmt2-/-	Mus musculus	GSM1604098	GSE65757	26271101	The tRNA methyltransferase Dnmt2 is required for accurate polypeptide synthesis during haematopoiesis.	Ribo-seq
SRX869272	WT-ss rep2	2015-02-09	strain: C57BL/6; cell type: primary bone marrow suspension cells; age: post natal day 8; genotype/variation: wild type	Mus musculus	GSM1604097	GSE65757	26271101	The tRNA methyltransferase Dnmt2 is required for accurate polypeptide synthesis during haematopoiesis.	Ribo-seq
SRX869271	WT-ss rep1	2015-02-09	strain: C57BL/6; cell type: primary bone marrow suspension cells; age: post natal day 8; genotype/variation: wild type	Mus musculus	GSM1604096	GSE65757	26271101	The tRNA methyltransferase Dnmt2 is required for accurate polypeptide synthesis during haematopoiesis.	Ribo-seq
SRX739327	Ribo-Seq of MEF Cell (Amino Acid Starvation)	2020-05-11	Study of Initiating Ribosomes in Human and Mouse Cells	Mus musculus	-	-	-	-	Ribo-seq
SRX739294	Ribo-Seq of MEF Cell (Control)	2020-05-12	Study of Initiating Ribosomes in Human and Mouse Cells	Mus musculus	-	-	-	-	Ribo-seq
SRX738343	Ribo-Seq of Liver Cell for Control Mouse	2020-05-11	Study of Initiating Ribosomes in Human and Mouse Cells	Mus musculus	-	-	-	-	Ribo-seq
SRX7283201	Ribo WT rep2	2019-12-06	cell line: Neurons (DIV 8) derived from CGR8 ES cells; genotype: wildtype	Mus musculus	GSM4209396	GSE141600	31999954	Autism-Misregulated eIF4G Microexons Control Synaptic Translation and Higher Order Cognitive Functions.	Ribo-seq
SRX7283200	Ribo DKO rep2	2019-12-06	cell line: Neurons (DIV 8) derived from CGR8 ES cells; genotype: Eif4g1/Eif4g3 double-knockout	Mus musculus	GSM4209395	GSE141600	31999954	Autism-Misregulated eIF4G Microexons Control Synaptic Translation and Higher Order Cognitive Functions.	Ribo-seq
SRX7283199	Ribo DKO rep1	2019-12-06	cell line: Neurons (DIV 8) derived from CGR8 ES cells; genotype: Eif4g1/Eif4g3 double-knockout	Mus musculus	GSM4209394	GSE141600	31999954	Autism-Misregulated eIF4G Microexons Control Synaptic Translation and Higher Order Cognitive Functions.	Ribo-seq
SRX7283198	Ribo WT rep1	2019-12-06	cell line: Neurons (DIV 8) derived from CGR8 ES cells; genotype: wildtype	Mus musculus	GSM4209393	GSE141600	31999954	Autism-Misregulated eIF4G Microexons Control Synaptic Translation and Higher Order Cognitive Functions.	Ribo-seq
SRX726860	HuR KO LPS3 [Ribo-Seq]	2014-10-07	strain: HuRflox/flox x mb1cre; genotype: HuR KO; cell isolation: Splenic B cells negative selection using a cocktail of biotin-conjugated antibodies against CD43, CD4 , and Ter-119 (Mylteni 130-090-862); condition: LPS (48 hours); scriptminer index: CTTGTA	Mus musculus	GSM1520229	GSE62134	25706746	The RNA-binding protein HuR is essential for the B cell antibody response.	Ribo-seq
SRX726859	HuR KO LPS2 [Ribo-Seq]	2014-10-07	strain: HuRflox/flox x mb1cre; genotype: HuR KO; cell isolation: Splenic B cells negative selection using a cocktail of biotin-conjugated antibodies against CD43, CD4 , and Ter-119 (Mylteni 130-090-862); condition: LPS (48 hours); scriptminer index: ACTTGA	Mus musculus	GSM1520228	GSE62134	25706746	The RNA-binding protein HuR is essential for the B cell antibody response.	Ribo-seq
SRX726858	HuR KO LPS1 [Ribo-Seq]	2014-10-07	strain: HuRflox/flox x mb1cre; genotype: HuR KO; cell isolation: Splenic B cells negative selection using a cocktail of biotin-conjugated antibodies against CD43, CD4 , and Ter-119 (Mylteni 130-090-862); condition: LPS (48 hours); scriptminer index: CGATGT	Mus musculus	GSM1520227	GSE62134	25706746	The RNA-binding protein HuR is essential for the B cell antibody response.	Ribo-seq
SRX726857	WT LPS5 [Ribo-Seq]	2014-10-07	strain: HuRflox/flox x mb1wt; genotype: Wild type; cell isolation: Splenic B cells negative selection using a cocktail of biotin-conjugated antibodies against CD43, CD4 , and Ter-119 (Mylteni 130-090-862); condition: LPS (48 hours); scriptminer index: ATCACG	Mus musculus	GSM1520226	GSE62134	25706746	The RNA-binding protein HuR is essential for the B cell antibody response.	Ribo-seq
SRX726855	WT LPS3 [Ribo-Seq]	2014-10-07	strain: HuRflox/flox x mb1wt; genotype: Wild type; cell isolation: Splenic B cells negative selection using a cocktail of biotin-conjugated antibodies against CD43, CD4 , and Ter-119 (Mylteni 130-090-862); condition: LPS (48 hours); scriptminer index: GCCAAT	Mus musculus	GSM1520224	GSE62134	25706746	The RNA-binding protein HuR is essential for the B cell antibody response.	Ribo-seq
SRX726854	WT LPS2 [Ribo-Seq]	2014-10-07	strain: HuRflox/flox x mb1wt; genotype: Wild type; cell isolation: Splenic B cells negative selection using a cocktail of biotin-conjugated antibodies against CD43, CD4 , and Ter-119 (Mylteni 130-090-862); condition: LPS (48 hours); scriptminer index: GATCAG	Mus musculus	GSM1520223	GSE62134	25706746	The RNA-binding protein HuR is essential for the B cell antibody response.	Ribo-seq
SRX726853	WT LPS1 [Ribo-Seq]	2014-10-07	strain: HuRflox/flox x mb1wt; genotype: Wild type; cell isolation: Splenic B cells negative selection using a cocktail of biotin-conjugated antibodies against CD43, CD4 , and Ter-119 (Mylteni 130-090-862); condition: LPS (48 hours); scriptminer index: ATCACG	Mus musculus	GSM1520222	GSE62134	25706746	The RNA-binding protein HuR is essential for the B cell antibody response.	Ribo-seq
SRX726852	HuR KO Ex vivo4 [Ribo-Seq]	2014-10-07	strain: HuRflox/flox x mb1cre; genotype: HuR KO; cell isolation: Splenic B cells negative selection using a cocktail of biotin-conjugated antibodies against CD43, CD4 , and Ter-119 (Mylteni 130-090-862); condition: Ex-vivo; scriptminer index: CTTGTA	Mus musculus	GSM1520221	GSE62134	25706746	The RNA-binding protein HuR is essential for the B cell antibody response.	Ribo-seq
SRX726851	HuR KO Ex vivo3 [Ribo-Seq]	2014-10-07	strain: HuRflox/flox x mb1cre; genotype: HuR KO; cell isolation: Splenic B cells negative selection using a cocktail of biotin-conjugated antibodies against CD43, CD4 , and Ter-119 (Mylteni 130-090-862); condition: Ex-vivo; scriptminer index: GATCAG	Mus musculus	GSM1520220	GSE62134	25706746	The RNA-binding protein HuR is essential for the B cell antibody response.	Ribo-seq
SRX726850	HuR KO Ex vivo2 [Ribo-Seq]	2014-10-07	strain: HuRflox/flox x mb1cre; genotype: HuR KO; cell isolation: Splenic B cells negative selection using a cocktail of biotin-conjugated antibodies against CD43, CD4 , and Ter-119 (Mylteni 130-090-862); condition: Ex-vivo; scriptminer index: CTTGTA	Mus musculus	GSM1520219	GSE62134	25706746	The RNA-binding protein HuR is essential for the B cell antibody response.	Ribo-seq
SRX726849	HuR KO Ex vivo1 [Ribo-Seq]	2014-10-07	strain: HuRflox/flox x mb1cre; genotype: HuR KO; cell isolation: Splenic B cells negative selection using a cocktail of biotin-conjugated antibodies against CD43, CD4 , and Ter-119 (Mylteni 130-090-862); condition: Ex-vivo; scriptminer index: GATCAG	Mus musculus	GSM1520218	GSE62134	25706746	The RNA-binding protein HuR is essential for the B cell antibody response.	Ribo-seq
SRX726848	WT Ex vivo4 [Ribo-Seq]	2014-10-07	strain: HuRflox/flox x mb1wt; genotype: Wild type; cell isolation: Splenic B cells negative selection using a cocktail of biotin-conjugated antibodies against CD43, CD4 , and Ter-119 (Mylteni 130-090-862); condition: Ex-vivo; scriptminer index: GCCAAT	Mus musculus	GSM1520217	GSE62134	25706746	The RNA-binding protein HuR is essential for the B cell antibody response.	Ribo-seq
SRX726847	WT Ex vivo3 [Ribo-Seq]	2014-10-07	strain: HuRflox/flox x mb1wt; genotype: Wild type; cell isolation: Splenic B cells negative selection using a cocktail of biotin-conjugated antibodies against CD43, CD4 , and Ter-119 (Mylteni 130-090-862); condition: Ex-vivo; scriptminer index: CGATGT	Mus musculus	GSM1520216	GSE62134	25706746	The RNA-binding protein HuR is essential for the B cell antibody response.	Ribo-seq
SRX726846	WT Ex vivo2 [Ribo-Seq]	2014-10-07	strain: HuRflox/flox x mb1wt; genotype: Wild type; cell isolation: Splenic B cells negative selection using a cocktail of biotin-conjugated antibodies against CD43, CD4 , and Ter-119 (Mylteni 130-090-862); condition: Ex-vivo; scriptminer index: GCCAAT	Mus musculus	GSM1520215	GSE62134	25706746	The RNA-binding protein HuR is essential for the B cell antibody response.	Ribo-seq
SRX726845	WT Ex vivo1 [Ribo-Seq]	2014-10-07	strain: HuRflox/flox x mb1wt; genotype: Wild type; cell isolation: Splenic B cells negative selection using a cocktail of biotin-conjugated antibodies against CD43, CD4 , and Ter-119 (Mylteni 130-090-862); condition: Ex-vivo; scriptminer index: CGATGT	Mus musculus	GSM1520214	GSE62134	25706746	The RNA-binding protein HuR is essential for the B cell antibody response.	Ribo-seq
SRX719371	Mettl3-KO EBs	2014-10-02	genotype: Mettl3-KO; cell type: Embroid bodies; strain: C57BL/6	Mus musculus	GSM1518043	GSE61996	34893620	Dynamic regulation of N[6],2'-O-dimethyladenosine (m[6]Am) in obesity.	Ribo-seq
SRX719370	Mettl3-KO ESCs	2014-10-02	genotype: Mettl3-KO; cell type: Embryonic Stem Cells; strain: C57BL/6	Mus musculus	GSM1518042	GSE61996	34893620	Dynamic regulation of N[6],2'-O-dimethyladenosine (m[6]Am) in obesity.	Ribo-seq
SRX719369	WT EBs	2014-10-02	genotype: WT; cell type: Embroid bodies; strain: C57BL/6	Mus musculus	GSM1518041	GSE61996	34893620	Dynamic regulation of N[6],2'-O-dimethyladenosine (m[6]Am) in obesity.	Ribo-seq
SRX719368	WT ESCs	2014-10-02	genotype: WT; cell type: Embryonic Stem Cells; strain: C57BL/6	Mus musculus	GSM1518040	GSE61996	34893620	Dynamic regulation of N[6],2'-O-dimethyladenosine (m[6]Am) in obesity.	Ribo-seq
SRX7057582	Ribo Miwi-null rep2	2019-10-25	genotype: Miwi-null; strain: C57BL/6; tissue: testes; age: post natal day 24; fraction: ribosome protected fragments	Mus musculus	GSM4140502	GSE139399	31835033	A Translation-Activating Function of MIWI/piRNA during Mouse Spermiogenesis.	Ribo-seq
SRX7057581	Ribo Miwi-null rep1	2019-10-25	genotype: Miwi-null; strain: C57BL/6; tissue: testes; age: post natal day 24; fraction: ribosome protected fragments	Mus musculus	GSM4140501	GSE139399	31835033	A Translation-Activating Function of MIWI/piRNA during Mouse Spermiogenesis.	Ribo-seq
SRX7057580	Ribo WT rep2	2019-10-25	genotype: WT; strain: C57BL/6; tissue: testes; age: post natal day 24; fraction: ribosome protected fragments	Mus musculus	GSM4140500	GSE139399	31835033	A Translation-Activating Function of MIWI/piRNA during Mouse Spermiogenesis.	Ribo-seq
SRX7057579	Ribo WT rep1	2019-10-25	genotype: WT; strain: C57BL/6; tissue: testes; age: post natal day 24; fraction: ribosome protected fragments	Mus musculus	GSM4140499	GSE139399	31835033	A Translation-Activating Function of MIWI/piRNA during Mouse Spermiogenesis.	Ribo-seq
SRX680710	miR-122 knockout mouse liver RPF	2014-08-14	tissue: primary liver tissue; strain: C57BL/6; age: 6 weeks; Sex: male	Mus musculus	GSM1479604	GSE60426	25263593	mRNA destabilization is the dominant effect of mammalian microRNAs by the time substantial repression ensues.	Ribo-seq
SRX680708	wild-type mouse liver RPF	2014-08-14	tissue: primary liver tissue; strain: C57BL/6; age: 6 weeks; Sex: male	Mus musculus	GSM1479602	GSE60426	25263593	mRNA destabilization is the dominant effect of mammalian microRNAs by the time substantial repression ensues.	Ribo-seq
SRX5685194	RPF WT 1	2019-04-15	cell type: fibroblast; cell line: NIH3T3; gneotype: WT	Mus musculus	GSM3722550	GSE129816	31483294	Brain somatic mutations in MTOR reveal translational dysregulations underlying intractable focal epilepsy.	Ribo-seq
SRX5685182	RPF Torin1 1	2019-04-15	cell type: fibroblast; cell line: NIH3T3; gneotype: WT	Mus musculus	GSM3722556	GSE129816	31483294	Brain somatic mutations in MTOR reveal translational dysregulations underlying intractable focal epilepsy.	Ribo-seq
SRX5685179	RPF C1483Y 1	2019-04-15	cell type: fibroblast; cell line: NIH3T3; gneotype: C1483Y	Mus musculus	GSM3722553	GSE129816	31483294	Brain somatic mutations in MTOR reveal translational dysregulations underlying intractable focal epilepsy.	Ribo-seq
SRX5661800	TAC of mouse 590: RiboSeq library	2019-04-10	Monitoring translational control by Ribo-seq during pressure overload in vivo using a genetic intersectional technology called Ribo-tag at different timepoints	Mus musculus	-	-	-	-	Ribo-seq
SRX5661796	TAC of mouse 710: RiboSeq library	2019-04-10	Monitoring translational control by Ribo-seq during pressure overload in vivo using a genetic intersectional technology called Ribo-tag at different timepoints	Mus musculus	-	-	-	-	Ribo-seq
SRX5661795	TAC of mouse 712: RiboSeq library	2019-04-10	Monitoring translational control by Ribo-seq during pressure overload in vivo using a genetic intersectional technology called Ribo-tag at different timepoints	Mus musculus	-	-	-	-	Ribo-seq
SRX5661789	TAC of mouse 677 RiboSeq library	2019-04-10	Monitoring translational control by Ribo-seq during pressure overload in vivo using a genetic intersectional technology called Ribo-tag at different timepoints	Mus musculus	-	-	-	-	Ribo-seq
SRX5661787	TAC of mouse 589 RiboSeq library	2019-04-10	Monitoring translational control by Ribo-seq during pressure overload in vivo using a genetic intersectional technology called Ribo-tag at different timepoints	Mus musculus	-	-	-	-	Ribo-seq
SRX5661785	Sham of mouse 716: RiboSeq library	2020-01-26	Monitoring translational control by Ribo-seq during pressure overload in vivo using a genetic intersectional technology called Ribo-tag at different timepoints	Mus musculus	-	-	-	-	Ribo-seq
SRX5661784	Sham of mouse 542: RiboSeq library	2020-01-26	Monitoring translational control by Ribo-seq during pressure overload in vivo using a genetic intersectional technology called Ribo-tag at different timepoints	Mus musculus	-	-	-	-	Ribo-seq
SRX5661783	Sham of mouse 529b: RiboSeq library	2020-01-26	Monitoring translational control by Ribo-seq during pressure overload in vivo using a genetic intersectional technology called Ribo-tag at different timepoints	Mus musculus	-	-	-	-	Ribo-seq
SRX5661782	Sham of mouse 436: RiboSeq library	2020-01-25	Monitoring translational control by Ribo-seq during pressure overload in vivo using a genetic intersectional technology called Ribo-tag at different timepoints	Mus musculus	-	-	-	-	Ribo-seq
SRX5661780	Sham of mouse 745: RiboSeq library	2020-01-26	Monitoring translational control by Ribo-seq during pressure overload in vivo using a genetic intersectional technology called Ribo-tag at different timepoints	Mus musculus	-	-	-	-	Ribo-seq
SRX5661778	Sham of mouse 574: RiboSeq library	2020-01-26	Monitoring translational control by Ribo-seq during pressure overload in vivo using a genetic intersectional technology called Ribo-tag at different timepoints	Mus musculus	-	-	-	-	Ribo-seq
SRX5661777	Sham of mouse 529: RiboSeq library	2020-01-26	Monitoring translational control by Ribo-seq during pressure overload in vivo using a genetic intersectional technology called Ribo-tag at different timepoints	Mus musculus	-	-	-	-	Ribo-seq
SRX5661770	TAC of mouse 418: RiboSeq library	2020-01-26	Monitoring translational control by Ribo-seq during pressure overload in vivo using a genetic intersectional technology called Ribo-tag at different timepoints	Mus musculus	-	-	-	-	Ribo-seq
SRX5661769	TAC of mouse 416: RiboSeq library	2020-01-26	Monitoring translational control by Ribo-seq during pressure overload in vivo using a genetic intersectional technology called Ribo-tag at different timepoints	Mus musculus	-	-	-	-	Ribo-seq
SRX5661768	TAC of mouse 493: RiboSeq library	2020-01-26	Monitoring translational control by Ribo-seq during pressure overload in vivo using a genetic intersectional technology called Ribo-tag at different timepoints	Mus musculus	-	-	-	-	Ribo-seq
SRX5661767	TAC of mouse 487: RiboSeq library	2020-01-26	Monitoring translational control by Ribo-seq during pressure overload in vivo using a genetic intersectional technology called Ribo-tag at different timepoints	Mus musculus	-	-	-	-	Ribo-seq
SRX5661766	TAC of mouse 591: RiboSeq library	2019-04-10	Monitoring translational control by Ribo-seq during pressure overload in vivo using a genetic intersectional technology called Ribo-tag at different timepoints	Mus musculus	-	-	-	-	Ribo-seq
SRX5345608	RNA-seq of Mouse Platelets: CLP Ribosome Protected Fragments 0	2020-02-05	RNA-seq and ribosome footprint profiling of human and mouse platelets with sepsis	Mus musculus	-	-	-	-	Ribo-seq
SRX5345607	RNA-seq of Mouse Platelets: Untreated Ribosome Protected Fragments 3	2020-02-05	RNA-seq and ribosome footprint profiling of human and mouse platelets with sepsis	Mus musculus	-	-	-	-	Ribo-seq
SRX5345604	RNA-seq of Mouse Platelets: CLP Ribosome Protected Fragments 1	2020-02-05	RNA-seq and ribosome footprint profiling of human and mouse platelets with sepsis	Mus musculus	-	-	-	-	Ribo-seq
SRX5345601	RNA-seq of Mouse Platelets: CLP Ribosome Protected Fragments 2	2020-02-05	RNA-seq and ribosome footprint profiling of human and mouse platelets with sepsis	Mus musculus	-	-	-	-	Ribo-seq
SRX5345600	RNA-seq of Mouse Platelets: Untreated Ribosome Protected Fragments 1	2020-02-05	RNA-seq and ribosome footprint profiling of human and mouse platelets with sepsis	Mus musculus	-	-	-	-	Ribo-seq
SRX499001	ribosome footprinting nmf205-/-; n-Tr20J/J rep2	2014-03-24	background strain: C57BL/6J; genotype/variation: nmf205-/-; n-Tr20J/J; tissue: Cerebellum	Mus musculus	GSM1356266	GSE56127	25061210	RNA function. Ribosome stalling induced by mutation of a CNS-specific tRNA causes neurodegeneration.	Ribo-seq
SRX499000	ribosome footprinting nmf205-/-; n-Tr20J/J rep1	2014-03-24	background strain: C57BL/6J; genotype/variation: nmf205-/-; n-Tr20J/J; tissue: Cerebellum	Mus musculus	GSM1356265	GSE56127	25061210	RNA function. Ribosome stalling induced by mutation of a CNS-specific tRNA causes neurodegeneration.	Ribo-seq
SRX498999	ribosome footprinting B6J;n-Tr20J/J rep2	2014-03-24	background strain: C57BL/6J; genotype/variation: B6J;n-Tr20J/J; tissue: Cerebellum	Mus musculus	GSM1356264	GSE56127	25061210	RNA function. Ribosome stalling induced by mutation of a CNS-specific tRNA causes neurodegeneration.	Ribo-seq
SRX498998	ribosome footprinting B6J;n-Tr20J/J rep1	2014-03-24	background strain: C57BL/6J; genotype/variation: B6J;n-Tr20J/J; tissue: Cerebellum	Mus musculus	GSM1356263	GSE56127	25061210	RNA function. Ribosome stalling induced by mutation of a CNS-specific tRNA causes neurodegeneration.	Ribo-seq
SRX498997	ribosome footprinting nmf205-/-; n-Tr20N/N rep2	2014-03-24	background strain: C57BL/6J; genotype/variation: nmf205-/-; n-Tr20N/N; tissue: Cerebellum	Mus musculus	GSM1356262	GSE56127	25061210	RNA function. Ribosome stalling induced by mutation of a CNS-specific tRNA causes neurodegeneration.	Ribo-seq
SRX498996	ribosome footprinting nmf205-/-; n-Tr20N/N rep1	2014-03-24	background strain: C57BL/6J; genotype/variation: nmf205-/-; n-Tr20N/N; tissue: Cerebellum	Mus musculus	GSM1356261	GSE56127	25061210	RNA function. Ribosome stalling induced by mutation of a CNS-specific tRNA causes neurodegeneration.	Ribo-seq
SRX498995	ribosome footprinting B6J;n-Tr20N/N rep2	2014-03-24	background strain: C57BL/6J; genotype/variation: B6J;n-Tr20N/N; tissue: Cerebellum	Mus musculus	GSM1356260	GSE56127	25061210	RNA function. Ribosome stalling induced by mutation of a CNS-specific tRNA causes neurodegeneration.	Ribo-seq
SRX498994	ribosome footprinting B6J;n-Tr20N/N rep1	2014-03-24	background strain: C57BL/6J; genotype/variation: B6J;n-Tr20N/N; tissue: Cerebellum	Mus musculus	GSM1356259	GSE56127	25061210	RNA function. Ribosome stalling induced by mutation of a CNS-specific tRNA causes neurodegeneration.	Ribo-seq
SRX4660087	Secisbp2 RQ rep2 RPF	2018-09-07	strain/background: C57BL/6; genotype/variation: Sbp2 fl/R543Q; Camk-Cre pos; gender: male; tissue: brain cortex; age: postnatal day 34	Mus musculus	GSM3380725	GSE119681	31350336	Ribosome profiling of selenoproteins in vivo reveals consequences of pathogenic Secisbp2 missense mutations.	Ribo-seq
SRX4660086	Secisbp2 RQ rep1 RPF	2018-09-07	strain/background: C57BL/6; genotype/variation: Sbp2 fl/R543Q; Camk-Cre pos; gender: male; tissue: brain cortex; age: postnatal day 34	Mus musculus	GSM3380724	GSE119681	31350336	Ribosome profiling of selenoproteins in vivo reveals consequences of pathogenic Secisbp2 missense mutations.	Ribo-seq
SRX4660085	Control rep2 RPF	2018-09-07	strain/background: C57BL/6; genotype/variation: Sbp2 wt/wt; Camk-Cre neg; gender: male; tissue: brain cortex; age: postnatal day 34	Mus musculus	GSM3380723	GSE119681	31350336	Ribosome profiling of selenoproteins in vivo reveals consequences of pathogenic Secisbp2 missense mutations.	Ribo-seq
SRX4660084	Control rep1 RPF	2018-09-07	strain/background: C57BL/6; genotype/variation: Sbp2 wt/wt; Camk-Cre neg; gender: male; tissue: brain cortex; age: postnatal day 34	Mus musculus	GSM3380722	GSE119681	31350336	Ribosome profiling of selenoproteins in vivo reveals consequences of pathogenic Secisbp2 missense mutations.	Ribo-seq
SRX4503528	2w TAC of mouse 710: RiboSeq library	2020-02-19	Monitoring translational control by Ribo-seq during pressure overload in vivo using a genetic intersectional technology called Ribo-tag at different timepoints	Mus musculus	-	-	-	-	Ribo-seq
SRX4503526	2w TAC of mouse 712: RiboSeq library	2020-02-20	Monitoring translational control by Ribo-seq during pressure overload in vivo using a genetic intersectional technology called Ribo-tag at different timepoints	Mus musculus	-	-	-	-	Ribo-seq
SRX4503521	3h TAC of mouse 589: RiboSeq library	2020-02-19	Monitoring translational control by Ribo-seq during pressure overload in vivo using a genetic intersectional technology called Ribo-tag at different timepoints	Mus musculus	-	-	-	-	Ribo-seq
SRX4503519	Sham of mouse 542: RiboSeq library	2020-02-20	Monitoring translational control by Ribo-seq during pressure overload in vivo using a genetic intersectional technology called Ribo-tag at different timepoints	Mus musculus	-	-	-	-	Ribo-seq
SRX4503517	Sham of mouse 574: RiboSeq library	2020-02-20	Monitoring translational control by Ribo-seq during pressure overload in vivo using a genetic intersectional technology called Ribo-tag at different timepoints	Mus musculus	-	-	-	-	Ribo-seq
SRX4503515	Sham of mouse 716: RiboSeq library	2020-02-19	Monitoring translational control by Ribo-seq during pressure overload in vivo using a genetic intersectional technology called Ribo-tag at different timepoints	Mus musculus	-	-	-	-	Ribo-seq
SRX4503513	Sham of mouse 745: RiboSeq library	2020-02-20	Monitoring translational control by Ribo-seq during pressure overload in vivo using a genetic intersectional technology called Ribo-tag at different timepoints	Mus musculus	-	-	-	-	Ribo-seq
SRX4503511	2w TAC of mouse 677: RiboSeq library	2020-02-19	Monitoring translational control by Ribo-seq during pressure overload in vivo using a genetic intersectional technology called Ribo-tag at different timepoints	Mus musculus	-	-	-	-	Ribo-seq
SRX4503509	2d TAC of mouse 717: RiboSeq library	2020-02-19	Monitoring translational control by Ribo-seq during pressure overload in vivo using a genetic intersectional technology called Ribo-tag at different timepoints	Mus musculus	-	-	-	-	Ribo-seq
SRX4503507	2d TAC of mouse 723: RiboSeq library	2020-02-19	Monitoring translational control by Ribo-seq during pressure overload in vivo using a genetic intersectional technology called Ribo-tag at different timepoints	Mus musculus	-	-	-	-	Ribo-seq
SRX4503505	3h TAC of mouse 590: RiboSeq library	2020-02-19	Monitoring translational control by Ribo-seq during pressure overload in vivo using a genetic intersectional technology called Ribo-tag at different timepoints	Mus musculus	-	-	-	-	Ribo-seq
SRX4503503	3h TAC of mouse 591: RiboSeq library	2020-02-20	Monitoring translational control by Ribo-seq during pressure overload in vivo using a genetic intersectional technology called Ribo-tag at different timepoints	Mus musculus	-	-	-	-	Ribo-seq
SRX4291234	RP denr1 1; RPF-seq; Denr shRNA1, rep1	2018-06-25	experimental condition: Denr knockdown; cell line: NIH3T3; cell type: Fibroblasts	Mus musculus	GSM3214179	GSE116221	30982898	Charting DENR-dependent translation reinitiation uncovers predictive uORF features and links to circadian timekeeping via Clock.	Ribo-seq
SRX4277282	Ribo-seq Intact PTEN RP RNA rep2	2018-06-20	tissue: prostate; genotype: PB-Cre4;PTENLoxP/LoxP; castration status: Intact; rna fraction: RP RNA	Mus musculus	GSM3208719	GSE116082	31366581	The androgen receptor regulates a druggable translational regulon in advanced prostate cancer.	Ribo-seq
SRX4277280	Ribo-seq Intact PTEN RP RNA rep1	2018-06-20	tissue: prostate; genotype: PB-Cre4;PTENLoxP/LoxP; castration status: Intact; rna fraction: RP RNA	Mus musculus	GSM3208717	GSE116082	31366581	The androgen receptor regulates a druggable translational regulon in advanced prostate cancer.	Ribo-seq
SRX4277278	Ribo-seq Castrate PTEN RP RNA rep3	2018-06-20	tissue: prostate; genotype: PB-Cre4;PTENLoxP/LoxP; castration status: Castrate; rna fraction: RP RNA	Mus musculus	GSM3208715	GSE116082	31366581	The androgen receptor regulates a druggable translational regulon in advanced prostate cancer.	Ribo-seq
SRX4277276	Ribo-seq Castrate PTEN RP RNA rep2	2018-06-20	tissue: prostate; genotype: PB-Cre4;PTENLoxP/LoxP; castration status: Castrate; rna fraction: RP RNA	Mus musculus	GSM3208713	GSE116082	31366581	The androgen receptor regulates a druggable translational regulon in advanced prostate cancer.	Ribo-seq
SRX4277274	Ribo-seq Castrate PTEN RP RNA rep1	2018-06-20	tissue: prostate; genotype: PB-Cre4;PTENLoxP/LoxP; castration status: Castrate; rna fraction: RP RNA	Mus musculus	GSM3208711	GSE116082	31366581	The androgen receptor regulates a druggable translational regulon in advanced prostate cancer.	Ribo-seq
SRX4181488	Snap25 2 TGGTCTG TRAP RF	2018-06-07	footpring method: TRAP RF; condition: in vivo; cell type: neuron; strain: C57BL/6J; age: P21; molecule: ribomsome protected RNA fragment	Mus musculus	GSM3178973	GSE115483	30650354	Cell-Type-Specific Profiling of Alternative Translation Identifies Regulated Protein Isoform Variation in the Mouse Brain.	Ribo-seq
SRX4181487	Snap25 1 CAATTCG TRAP RF	2018-06-07	footpring method: TRAP RF; condition: in vivo; cell type: neuron; strain: C57BL/6J; age: P21; molecule: ribomsome protected RNA fragment	Mus musculus	GSM3178972	GSE115483	30650354	Cell-Type-Specific Profiling of Alternative Translation Identifies Regulated Protein Isoform Variation in the Mouse Brain.	Ribo-seq
SRX4181486	Aldh1 2 TCACTGA TRAP RF	2018-06-07	footpring method: TRAP RF; condition: in vivo; cell type: astrocyte; strain: C57BL/6J; age: P21; molecule: ribomsome protected RNA fragment	Mus musculus	GSM3178971	GSE115483	30650354	Cell-Type-Specific Profiling of Alternative Translation Identifies Regulated Protein Isoform Variation in the Mouse Brain.	Ribo-seq
SRX4181485	Aldh1 1 CGTCGGT TRAP RF	2018-06-07	footpring method: TRAP RF; condition: in vivo; cell type: astrocyte; strain: C57BL/6J; age: P21; molecule: ribomsome protected RNA fragment	Mus musculus	GSM3178970	GSE115483	30650354	Cell-Type-Specific Profiling of Alternative Translation Identifies Regulated Protein Isoform Variation in the Mouse Brain.	Ribo-seq
SRX3893393	EpiLC 3 Ribosome Protected Fragments	2018-04-05	cell type: epiblast like cells; molecule subtype: Ribosome protected fragments	Mus musculus	GSM3083129	GSE112766	30044225	Decoupling the impact of microRNAs on translational repression versus RNA degradation in embryonic stem cells.	Ribo-seq
SRX3893392	EpiLC 2 Ribosome Protected Fragments	2018-04-05	cell type: epiblast like cells; molecule subtype: Ribosome protected fragments	Mus musculus	GSM3083128	GSE112766	30044225	Decoupling the impact of microRNAs on translational repression versus RNA degradation in embryonic stem cells.	Ribo-seq
SRX3893391	EpiLC 1 Ribosome Protected Fragments	2018-04-05	cell type: epiblast like cells; molecule subtype: Ribosome protected fragments	Mus musculus	GSM3083127	GSE112766	30044225	Decoupling the impact of microRNAs on translational repression versus RNA degradation in embryonic stem cells.	Ribo-seq
SRX3893387	ESC 3 Ribosome Protected Fragments	2018-04-05	cell type: embryonic stem cells; molecule subtype: Ribosome protected fragments	Mus musculus	GSM3083123	GSE112766	30044225	Decoupling the impact of microRNAs on translational repression versus RNA degradation in embryonic stem cells.	Ribo-seq
SRX3893386	ESC 2 Ribosome Protected Fragments	2018-04-05	cell type: embryonic stem cells; molecule subtype: Ribosome protected fragments	Mus musculus	GSM3083122	GSE112766	30044225	Decoupling the impact of microRNAs on translational repression versus RNA degradation in embryonic stem cells.	Ribo-seq
SRX3893385	ESC 1 Ribosome Protected Fragments	2018-04-05	cell type: embryonic stem cells; molecule subtype: Ribosome protected fragments	Mus musculus	GSM3083121	GSE112766	30044225	Decoupling the impact of microRNAs on translational repression versus RNA degradation in embryonic stem cells.	Ribo-seq
SRX3833101	mouse15 lung 5min RiboSeq	2018-03-22	strain: C57BL6; internal animal id: 15; age: 13 weeks old mouse; inhibitors: harringtonine 5 min; injection route: retro-orbital; tissue: lung; molecule subtype: ribosome footprints	Mus musculus	GSM3061228	GSE112223	33264395	Translation elongation rate varies among organs and decreases with age.	Ribo-seq
SRX3797436	Ribosome-Protected Fragments - sh309 - Replicate C	2018-03-15	cell line: B16; cell type: melanoma cell line; rna fraction: Ribosome-protected fragments; shRNA treatment: shELP3; replicate: C	Mus musculus	GSM3043645	GSE111891	29925953	Codon-specific translation reprogramming promotes resistance to targeted therapy.	Ribo-seq
SRX3797435	Ribosome-Protected Fragments - sh309 - Replicate B	2018-03-15	cell line: B16; cell type: melanoma cell line; rna fraction: Ribosome-protected fragments; shRNA treatment: shELP3; replicate: B	Mus musculus	GSM3043644	GSE111891	29925953	Codon-specific translation reprogramming promotes resistance to targeted therapy.	Ribo-seq
SRX3797434	Ribosome-Protected Fragments - sh309 - Replicate A	2018-03-15	cell line: B16; cell type: melanoma cell line; rna fraction: Ribosome-protected fragments; shRNA treatment: shELP3; replicate: A	Mus musculus	GSM3043643	GSE111891	29925953	Codon-specific translation reprogramming promotes resistance to targeted therapy.	Ribo-seq
SRX3797433	Ribosome-Protected Fragments - shCTL - Replicate C	2018-03-15	cell line: B16; cell type: melanoma cell line; rna fraction: Ribosome-protected fragments; shRNA treatment: shControl; replicate: C	Mus musculus	GSM3043642	GSE111891	29925953	Codon-specific translation reprogramming promotes resistance to targeted therapy.	Ribo-seq
SRX3797432	Ribosome-Protected Fragments - shCTL - Replicate B	2018-03-15	cell line: B16; cell type: melanoma cell line; rna fraction: Ribosome-protected fragments; shRNA treatment: shControl; replicate: B	Mus musculus	GSM3043641	GSE111891	29925953	Codon-specific translation reprogramming promotes resistance to targeted therapy.	Ribo-seq
SRX3797431	Ribosome-Protected Fragments - shCTL - Replicate A	2018-03-15	cell line: B16; cell type: melanoma cell line; rna fraction: Ribosome-protected fragments; shRNA treatment: shControl; replicate: A	Mus musculus	GSM3043640	GSE111891	29925953	Codon-specific translation reprogramming promotes resistance to targeted therapy.	Ribo-seq
SRX3699680	t3har	2018-02-14	strain: FVB/n x C57BL/6; genotype: Trp53 -/-; tissue: fetal liver; cell type: Erythroblasts; translation stalled by: harringtonine; stress induced by: tunicamycin	Mus musculus	GSM3004348	GSE110618	-	-	Ribo-seq
SRX3699679	t2har	2018-02-14	strain: FVB/n x C57BL/6; genotype: Trp53 -/-; tissue: fetal liver; cell type: Erythroblasts; translation stalled by: harringtonine; stress induced by: tunicamycin	Mus musculus	GSM3004347	GSE110618	-	-	Ribo-seq
SRX3699678	t1har	2018-02-14	strain: FVB/n x C57BL/6; genotype: Trp53 -/-; tissue: fetal liver; cell type: Erythroblasts; translation stalled by: harringtonine; stress induced by: tunicamycin	Mus musculus	GSM3004346	GSE110618	-	-	Ribo-seq
SRX365495	Tumor Homogenate Profiling C	2013-10-18	tissue: PDGF/Cre tumor; Stage: end-stage	Mus musculus	GSM1245225	GSE51424	25122893	Ribosome profiling reveals a cell-type-specific translational landscape in brain tumors.	Ribo-seq
SRX365494	Tumor Homogenate Profiling B	2013-10-18	tissue: PDGF/Cre tumor; Stage: end-stage	Mus musculus	GSM1245224	GSE51424	25122893	Ribosome profiling reveals a cell-type-specific translational landscape in brain tumors.	Ribo-seq
SRX365493	Tumor Homogenate Profiling A	2013-10-18	tissue: PDGF/Cre tumor; Stage: end-stage	Mus musculus	GSM1245223	GSE51424	25122893	Ribosome profiling reveals a cell-type-specific translational landscape in brain tumors.	Ribo-seq
SRX365492	Tumor RiboTag Profiling C	2013-10-18	tissue: PDGF/Cre tumor; Stage: end-stage	Mus musculus	GSM1245222	GSE51424	25122893	Ribosome profiling reveals a cell-type-specific translational landscape in brain tumors.	Ribo-seq
SRX365486	Normal Homogenate Profiling C	2013-10-18	tissue: normal brain; Stage: n/a	Mus musculus	GSM1245216	GSE51424	25122893	Ribosome profiling reveals a cell-type-specific translational landscape in brain tumors.	Ribo-seq
SRX365485	Normal Homogenate Profiling B	2013-10-18	tissue: normal brain; Stage: n/a	Mus musculus	GSM1245215	GSE51424	25122893	Ribosome profiling reveals a cell-type-specific translational landscape in brain tumors.	Ribo-seq
SRX352917	ribo ko b	2013-09-18	strain: 129SvJae; tissue: testis; genotype: Mael-/-; rip antibody: none	Mus musculus	GSM1234253	GSE50983	25063675	Reduced pachytene piRNAs and translation underlie spermiogenic arrest in Maelstrom mutant mice.	Ribo-seq
SRX352916	ribo wt b	2013-09-18	strain: 129SvJae; tissue: testis; genotype: wild type; rip antibody: none	Mus musculus	GSM1234252	GSE50983	25063675	Reduced pachytene piRNAs and translation underlie spermiogenic arrest in Maelstrom mutant mice.	Ribo-seq
SRX352913	ribo ko a	2013-09-18	strain: 129SvJae; tissue: testis; genotype: Mael-/-; rip antibody: none	Mus musculus	GSM1234249	GSE50983	25063675	Reduced pachytene piRNAs and translation underlie spermiogenic arrest in Maelstrom mutant mice.	Ribo-seq
SRX352912	ribo wt a	2013-09-18	strain: 129SvJae; tissue: testis; genotype: wild type; rip antibody: none	Mus musculus	GSM1234248	GSE50983	25063675	Reduced pachytene piRNAs and translation underlie spermiogenic arrest in Maelstrom mutant mice.	Ribo-seq
SRX3461721	R3 Ribo +iFGFR1	2017-12-11	strain: FVB/N; tissue: Mammary gland; age: 4-week old; genotype: MMTV-Wnt1 / MMTV-iFgfr1	Mus musculus	GSM2883485	GSE107926	29844125	FGFR1-Activated Translation of WNT Pathway Components with Structured 5' UTRs Is Vulnerable to Inhibition of EIF4A-Dependent Translation Initiation.	Ribo-seq
SRX3461720	R1 Ribo +iFGFR1	2017-12-11	strain: FVB/N; tissue: Mammary gland; age: 4-week old; genotype: MMTV-Wnt1 / MMTV-iFgfr1	Mus musculus	GSM2883483	GSE107926	29844125	FGFR1-Activated Translation of WNT Pathway Components with Structured 5' UTRs Is Vulnerable to Inhibition of EIF4A-Dependent Translation Initiation.	Ribo-seq
SRX3461718	R2 Ribo -iFGFR1	2017-12-11	strain: FVB/N; tissue: Mammary gland; age: 4-week old; genotype: MMTV-Wnt1 / MMTV-iFgfr1	Mus musculus	GSM2883481	GSE107926	29844125	FGFR1-Activated Translation of WNT Pathway Components with Structured 5' UTRs Is Vulnerable to Inhibition of EIF4A-Dependent Translation Initiation.	Ribo-seq
SRX3461710	R2 Ribo +iFGFR1	2017-12-11	strain: FVB/N; tissue: Mammary gland; age: 4-week old; genotype: MMTV-Wnt1 / MMTV-iFgfr1	Mus musculus	GSM2883484	GSE107926	29844125	FGFR1-Activated Translation of WNT Pathway Components with Structured 5' UTRs Is Vulnerable to Inhibition of EIF4A-Dependent Translation Initiation.	Ribo-seq
SRX3299696	Ribo-seq for MYC(Tg); KRAS(G12D) mouse liver tumor 2	2017-10-19	genotype: Alb Cre specific expression of HA-epitope tagged c-MYC (human) and LSL-KRAS(G12D); strain: C57BL/6; sample type: ribosome protected RNA	Mus musculus	GSM2823266	GSE105147	30643286	Translation control of the immune checkpoint in cancer and its therapeutic targeting.	Ribo-seq
SRX3299695	Ribo-seq for MYC(Tg); KRAS(G12D) mouse liver tumor 1	2017-10-19	genotype: Alb Cre specific expression of HA-epitope tagged c-MYC (human) and LSL-KRAS(G12D); strain: C57BL/6; sample type: ribosome protected RNA	Mus musculus	GSM2823265	GSE105147	30643286	Translation control of the immune checkpoint in cancer and its therapeutic targeting.	Ribo-seq
SRX3299692	Ribo-seq for KRAS(G12D) mouse liver tumor 2	2017-10-19	genotype: Alb Cre specific expression of LSL-KRAS(G12D); strain: C57BL/6; sample type: ribosome protected RNA	Mus musculus	GSM2823262	GSE105147	30643286	Translation control of the immune checkpoint in cancer and its therapeutic targeting.	Ribo-seq
SRX3299691	Ribo-seq for KRAS(G12D) mouse liver tumor 1	2017-10-19	genotype: Alb Cre specific expression of LSL-KRAS(G12D); strain: C57BL/6; sample type: ribosome protected RNA	Mus musculus	GSM2823261	GSE105147	30643286	Translation control of the immune checkpoint in cancer and its therapeutic targeting.	Ribo-seq
SRX3299688	Ribo-seq for WT mouse liver 3	2017-10-19	genotype: Wild type; strain: C57BL/6; sample type: ribosome protected RNA	Mus musculus	GSM2823258	GSE105147	30643286	Translation control of the immune checkpoint in cancer and its therapeutic targeting.	Ribo-seq
SRX3299687	Ribo-seq for WT mouse liver 2	2017-10-19	genotype: Wild type; strain: C57BL/6; sample type: ribosome protected RNA	Mus musculus	GSM2823257	GSE105147	30643286	Translation control of the immune checkpoint in cancer and its therapeutic targeting.	Ribo-seq
SRX3299686	Ribo-seq for WT mouse liver 1	2017-10-19	genotype: Wild type; strain: C57BL/6; sample type: ribosome protected RNA	Mus musculus	GSM2823256	GSE105147	30643286	Translation control of the immune checkpoint in cancer and its therapeutic targeting.	Ribo-seq
SRX3240945	WT3 RPFL	2017-10-02	strain: C57BL/6; age (weeks): 12-14; genotype/variation: wild-type	Mus musculus	GSM2802546	GSE104503	32686713	MAF1 is a chronic repressor of RNA polymerase III transcription in the mouse.	Ribo-seq
SRX3240943	WT2 RPFL	2017-10-02	strain: C57BL/6; age (weeks): 12-14; genotype/variation: wild-type	Mus musculus	GSM2802544	GSE104503	32686713	MAF1 is a chronic repressor of RNA polymerase III transcription in the mouse.	Ribo-seq
SRX3240941	WT1 RPFL	2017-10-02	strain: C57BL/6; age (weeks): 12-14; genotype/variation: wild-type	Mus musculus	GSM2802542	GSE104503	32686713	MAF1 is a chronic repressor of RNA polymerase III transcription in the mouse.	Ribo-seq
SRX3240939	KO4 RPFL	2017-10-02	strain: C57BL/6; age (weeks): 12-14; genotype/variation: Maf1 KO	Mus musculus	GSM2802540	GSE104503	32686713	MAF1 is a chronic repressor of RNA polymerase III transcription in the mouse.	Ribo-seq
SRX3240937	KO2 RPFL	2017-10-02	strain: C57BL/6; age (weeks): 12-14; genotype/variation: Maf1 KO	Mus musculus	GSM2802538	GSE104503	32686713	MAF1 is a chronic repressor of RNA polymerase III transcription in the mouse.	Ribo-seq
SRX3240935	KO1 RPFL	2017-10-02	strain: C57BL/6; age (weeks): 12-14; genotype/variation: Maf1 KO	Mus musculus	GSM2802536	GSE104503	32686713	MAF1 is a chronic repressor of RNA polymerase III transcription in the mouse.	Ribo-seq
SRX3174707	THAP Riboseq rep2	2017-09-10	cell line: NIH3T3; cell type: Fetus derived cell line from female human embryonic kidney; passages: 5-10; treatment: THAP (1碌M) for 1.5hr	Mus musculus	GSM2778765	GSE103667	29576526	Systematic Characterization of Stress-Induced RNA Granulation.	Ribo-seq
SRX3174706	THAP Riboseq rep1	2017-09-10	cell line: NIH3T3; cell type: Fetus derived cell line from female human embryonic kidney; passages: 5-10; treatment: THAP (1碌M) for 1.5hr	Mus musculus	GSM2778764	GSE103667	29576526	Systematic Characterization of Stress-Induced RNA Granulation.	Ribo-seq
SRX3174705	DMSO Riboseq rep2	2017-09-10	cell line: NIH3T3; cell type: Fetus derived cell line from female human embryonic kidney; passages: 5-10; treatment: DMSO for 1.5h	Mus musculus	GSM2778763	GSE103667	29576526	Systematic Characterization of Stress-Induced RNA Granulation.	Ribo-seq
SRX3174704	DMSO Riboseq rep1	2017-09-10	cell line: NIH3T3; cell type: Fetus derived cell line from female human embryonic kidney; passages: 5-10; treatment: DMSO for 1.5h	Mus musculus	GSM2778762	GSE103667	29576526	Systematic Characterization of Stress-Induced RNA Granulation.	Ribo-seq
SRX3110804	Ribosome Profiling SECIS2 deletion3	2017-08-21	diet: Standard Chow; strain: C57Bl6; tissue: liver	Mus musculus	GSM2747855	GSE102890	29069514	Multiple RNA structures affect translation initiation and UGA redefinition efficiency during synthesis of selenoprotein P.	Ribo-seq
SRX3110803	Ribosome Profiling SECIS2 deletion2	2017-08-21	diet: Standard Chow; strain: C57Bl6; tissue: liver	Mus musculus	GSM2747854	GSE102890	29069514	Multiple RNA structures affect translation initiation and UGA redefinition efficiency during synthesis of selenoprotein P.	Ribo-seq
SRX3110802	Ribosome Profiling SECIS2 deletion1	2017-08-21	diet: Standard Chow; strain: C57Bl6; tissue: liver	Mus musculus	GSM2747853	GSE102890	29069514	Multiple RNA structures affect translation initiation and UGA redefinition efficiency during synthesis of selenoprotein P.	Ribo-seq
SRX3110801	Ribosome Profiling SECIS2 WT3	2017-08-21	diet: Standard Chow; strain: C57Bl6; tissue: liver	Mus musculus	GSM2747852	GSE102890	29069514	Multiple RNA structures affect translation initiation and UGA redefinition efficiency during synthesis of selenoprotein P.	Ribo-seq
SRX3110800	Ribosome Profiling SECIS2 WT2	2017-08-21	diet: Standard Chow; strain: C57Bl6; tissue: liver	Mus musculus	GSM2747851	GSE102890	29069514	Multiple RNA structures affect translation initiation and UGA redefinition efficiency during synthesis of selenoprotein P.	Ribo-seq
SRX3110799	Ribosome Profiling SECIS2 WT1	2017-08-21	diet: Standard Chow; strain: C57Bl6; tissue: liver	Mus musculus	GSM2747850	GSE102890	29069514	Multiple RNA structures affect translation initiation and UGA redefinition efficiency during synthesis of selenoprotein P.	Ribo-seq
SRX3110792	Ribosome Profiling SECIS1 WT3	2017-08-21	diet: Standard Chow; strain: C57Bl6; tissue: liver	Mus musculus	GSM2747843	GSE102890	29069514	Multiple RNA structures affect translation initiation and UGA redefinition efficiency during synthesis of selenoprotein P.	Ribo-seq
SRX3110791	Ribosome Profiling SECIS1 WT2	2017-08-21	diet: Standard Chow; strain: C57Bl6; tissue: liver	Mus musculus	GSM2747842	GSE102890	29069514	Multiple RNA structures affect translation initiation and UGA redefinition efficiency during synthesis of selenoprotein P.	Ribo-seq
SRX3110790	Ribosome Profiling SECIS1 WT1	2017-08-21	diet: Standard Chow; strain: C57Bl6; tissue: liver	Mus musculus	GSM2747841	GSE102890	29069514	Multiple RNA structures affect translation initiation and UGA redefinition efficiency during synthesis of selenoprotein P.	Ribo-seq
SRX3110789	Ribosome Profiling SECIS1 deletion3	2017-08-21	diet: Standard Chow; strain: C57Bl6; tissue: liver	Mus musculus	GSM2747840	GSE102890	29069514	Multiple RNA structures affect translation initiation and UGA redefinition efficiency during synthesis of selenoprotein P.	Ribo-seq
SRX3110788	Ribosome Profiling SECIS1 deletion2	2017-08-21	diet: Standard Chow; strain: C57Bl6; tissue: liver	Mus musculus	GSM2747839	GSE102890	29069514	Multiple RNA structures affect translation initiation and UGA redefinition efficiency during synthesis of selenoprotein P.	Ribo-seq
SRX3110787	Ribosome Profiling H19:H391	2017-08-21	diet: Standard Chow; strain: C57Bl6; tissue: liver	Mus musculus	GSM2747838	GSE102890	29069514	Multiple RNA structures affect translation initiation and UGA redefinition efficiency during synthesis of selenoprotein P.	Ribo-seq
SRX3070405	control mouse brain, RiboLace RIBOseq, P5, rep 2	2017-08-08	genotype: Smn+/-; SMN2tg/0; rna fraction: RiboLace-RIBOseq; Stage: P5; replicate: 2	Mus musculus	GSM2735373	GSE102354	30355487	Active Ribosome Profiling with RiboLace.	Ribo-seq
SRX3067384	control mouse brain, poly-RIBOseq, P5, rep 2	2017-08-07	genotype: Smn+/-; SMN2tg/0; rna fraction: Poly-RIBOseq; Stage: P5; replicate: 2; strain: FVB	Mus musculus	GSM2734702	GSE102318	30102689	riboWaltz: Optimization of ribosome P-site positioning in ribosome profiling data.	Ribo-seq
SRX3067383	control mouse brain, poly-RIBOseq, P5, rep 1	2017-08-07	genotype: Smn+/-; SMN2tg/0; rna fraction: Poly-RIBOseq; Stage: P5; replicate: 1; strain: FVB	Mus musculus	GSM2734701	GSE102318	30102689	riboWaltz: Optimization of ribosome P-site positioning in ribosome profiling data.	Ribo-seq
SRX2979030	ribosome profiling 12h	2017-07-03	tissue: peritoneum; cell type: macrophage; passages: <e2><89>?; strain: C57BL/6	Mus musculus	GSM2692351	GSE100739	29074580	An interferon-independent lncRNA promotes viral replication by modulating cellular metabolism.	Ribo-seq
SRX2943751	KO Ribosome Profiling, rep1	2017-06-21	strain/background: C57BL/6; genotype/variation: Mettl3 knockout; cell type: CD4+ T cells	Mus musculus	GSM2678055	GSE100048	28792938	m[6]A mRNA methylation controls T cell homeostasis by targeting the IL-7/STAT5/SOCS pathways.	Ribo-seq
SRX2943750	WT Ribosome Profiling, rep2	2017-06-21	strain/background: C57BL/6; genotype/variation: wildtype; cell type: CD4+ T cells	Mus musculus	GSM2678054	GSE100048	28792938	m[6]A mRNA methylation controls T cell homeostasis by targeting the IL-7/STAT5/SOCS pathways.	Ribo-seq
SRX2893686	BMDM R6B	2017-06-07	strain: C57BL/6; agent: LPS treatment (100ng/ml); time: 6hrs; cell type: BMDM	Mus musculus	GSM2652253	GSE99787	-	-	Ribo-seq
SRX2893685	BMDM R6A	2017-06-07	strain: C57BL/6; agent: LPS treatment (100ng/ml); time: 6hrs; cell type: BMDM	Mus musculus	GSM2652252	GSE99787	-	-	Ribo-seq
SRX2893684	BMDM R4B	2017-06-07	strain: C57BL/6; agent: LPS treatment (100ng/ml); time: 4hrs; cell type: BMDM	Mus musculus	GSM2652251	GSE99787	-	-	Ribo-seq
SRX2893683	BMDM R4A	2017-06-07	strain: C57BL/6; agent: LPS treatment (100ng/ml); time: 4hrs; cell type: BMDM	Mus musculus	GSM2652250	GSE99787	-	-	Ribo-seq
SRX2893682	BMDM R2B	2017-06-07	strain: C57BL/6; agent: LPS treatment (100ng/ml); time: 2hrs; cell type: BMDM	Mus musculus	GSM2652249	GSE99787	-	-	Ribo-seq
SRX2893681	BMDM R2A	2017-06-07	strain: C57BL/6; agent: LPS treatment (100ng/ml); time: 2hrs; cell type: BMDM	Mus musculus	GSM2652248	GSE99787	-	-	Ribo-seq
SRX2893680	BMDM R1B	2017-06-07	strain: C57BL/6; agent: LPS treatment (100ng/ml); time: 1hr; cell type: BMDM	Mus musculus	GSM2652247	GSE99787	-	-	Ribo-seq
SRX2893679	BMDM R1A	2017-06-07	strain: C57BL/6; agent: LPS treatment (100ng/ml); time: 1hr; cell type: BMDM	Mus musculus	GSM2652246	GSE99787	-	-	Ribo-seq
SRX2893678	BMDM R0B	2017-06-07	strain: C57BL/6; agent: control; time: 0hr; cell type: BMDM	Mus musculus	GSM2652245	GSE99787	-	-	Ribo-seq
SRX2893677	BMDM R0A	2017-06-07	strain: C57BL/6; agent: control; time: 0hr; cell type: BMDM	Mus musculus	GSM2652244	GSE99787	-	-	Ribo-seq
SRX2879244	Ribosome profiling muscle Leu6	2017-06-01	strain/background: C57Bl/6; tissue: Quadriceps muscle; diet: Oral gavage leucine	Mus musculus	GSM2648087	GSE99585	28615380	Leucine Differentially Regulates Gene-Specific Translation in Mouse Skeletal Muscle.	Ribo-seq
SRX2879243	Ribosome profiling muscle Leu5	2017-06-01	strain/background: C57Bl/6; tissue: Quadriceps muscle; diet: Oral gavage leucine	Mus musculus	GSM2648086	GSE99585	28615380	Leucine Differentially Regulates Gene-Specific Translation in Mouse Skeletal Muscle.	Ribo-seq
SRX2879242	Ribosome profiling muscle Leu4	2017-06-01	strain/background: C57Bl/6; tissue: Quadriceps muscle; diet: Oral gavage leucine	Mus musculus	GSM2648085	GSE99585	28615380	Leucine Differentially Regulates Gene-Specific Translation in Mouse Skeletal Muscle.	Ribo-seq
SRX2879241	Ribosome profiling muscle Leu3	2017-06-01	strain/background: C57Bl/6; tissue: Quadriceps muscle; diet: Oral gavage leucine	Mus musculus	GSM2648084	GSE99585	28615380	Leucine Differentially Regulates Gene-Specific Translation in Mouse Skeletal Muscle.	Ribo-seq
SRX2879240	Ribosome profiling muscle Leu2	2017-06-01	strain/background: C57Bl/6; tissue: Quadriceps muscle; diet: Oral gavage leucine	Mus musculus	GSM2648083	GSE99585	28615380	Leucine Differentially Regulates Gene-Specific Translation in Mouse Skeletal Muscle.	Ribo-seq
SRX2879239	Ribosome profiling muscle Leu1	2017-06-01	strain/background: C57Bl/6; tissue: Quadriceps muscle; diet: Oral gavage leucine	Mus musculus	GSM2648082	GSE99585	28615380	Leucine Differentially Regulates Gene-Specific Translation in Mouse Skeletal Muscle.	Ribo-seq
SRX2879238	Ribosome profiling muscle control5	2017-06-01	strain/background: C57Bl/6; tissue: Quadriceps muscle; diet: Oral gavage vehicle	Mus musculus	GSM2648081	GSE99585	28615380	Leucine Differentially Regulates Gene-Specific Translation in Mouse Skeletal Muscle.	Ribo-seq
SRX2879237	Ribosome profiling muscle control4	2017-06-01	strain/background: C57Bl/6; tissue: Quadriceps muscle; diet: Oral gavage vehicle	Mus musculus	GSM2648080	GSE99585	28615380	Leucine Differentially Regulates Gene-Specific Translation in Mouse Skeletal Muscle.	Ribo-seq
SRX2879235	Ribosome profiling muscle control2	2017-06-01	strain/background: C57Bl/6; tissue: Quadriceps muscle; diet: Oral gavage vehicle	Mus musculus	GSM2648078	GSE99585	28615380	Leucine Differentially Regulates Gene-Specific Translation in Mouse Skeletal Muscle.	Ribo-seq
SRX2879234	Ribosome profiling muscle control1	2017-06-01	strain/background: C57Bl/6; tissue: Quadriceps muscle; diet: Oral gavage vehicle	Mus musculus	GSM2648077	GSE99585	28615380	Leucine Differentially Regulates Gene-Specific Translation in Mouse Skeletal Muscle.	Ribo-seq
SRX2693411	WT 4 RPF	2017-03-31	genotype: wildtype; strain: C57BL/6J; batch: 2; molecule type: ribosome protected fragment (RPFs)	Mus musculus	GSM2561018	GSE97286	-	-	Ribo-seq
SRX2693409	KO 4 RPF	2017-03-31	genotype: Apobec1 -/-; strain: C57BL/6J; batch: 2; molecule type: ribosome protected fragment (RPFs)	Mus musculus	GSM2561016	GSE97286	-	-	Ribo-seq
SRX2693407	KO 3 RPF	2017-03-31	genotype: Apobec1 -/-; strain: C57BL/6J; batch: 2; molecule type: ribosome protected fragment (RPFs)	Mus musculus	GSM2561014	GSE97286	-	-	Ribo-seq
SRX2693405	KO 2 RPF	2017-03-31	genotype: Apobec1 -/-; strain: C57BL/6J; batch: 2; molecule type: ribosome protected fragment (RPFs)	Mus musculus	GSM2561012	GSE97286	-	-	Ribo-seq
SRX2693403	WT 3 RPF	2017-03-31	genotype: wildtype; strain: C57BL/6J; batch: 1; molecule type: ribosome protected fragment (RPFs)	Mus musculus	GSM2561010	GSE97286	-	-	Ribo-seq
SRX2693399	WT 1 RPF	2017-03-31	genotype: wildtype; strain: C57BL/6J; batch: 1; molecule type: ribosome protected fragment (RPFs)	Mus musculus	GSM2561006	GSE97286	-	-	Ribo-seq
SRX2693397	KO 1 RPF	2017-03-31	genotype: Apobec1 -/-; strain: C57BL/6J; batch: 1; molecule type: ribosome protected fragment (RPFs)	Mus musculus	GSM2561004	GSE97286	-	-	Ribo-seq
SRX2682726	csr-1_KO_lateL4_rep2_Ribo-seq	2020-03-28	genotype: csr-1(tm892)/nT1 [unc-?(n754) let-? qIs51] (IV;V) tissue: whole worm developmental stage: Late L4 larval stage treatment: none	Mus musculus	GSM4694772	GSE155073	34108460	Translation and codon usage regulate Argonaute slicer activity to trigger small RNA biogenesis.	Ribo-seq
SRX265141	A37G Ribo-Seq 0 ppm Se	2013-04-13	strain: FVB/N/TrspA37G; transgene: Contains 20 copies TrspA37G; age: 3 weeks; treatment: 6 week diet 0 ppm selenium	Mus musculus	GSM1122208	GSE46038	23696641	Translational redefinition of UGA codons is regulated by selenium availability.	Ribo-seq
SRX2532238	primary epidermis wild type Ribo-Prof replicate 1	2017-02-01	tissue: primary cell type; rrna depletion: RiboZero-Gold rRNA depletion	Mus musculus	GSM2474471	GSE94385	29643507	An evolutionarily conserved ribosome-rescue pathway maintains epidermal homeostasis.	Ribo-seq
SRX2268444	RVKB020C dotflaA WT	2016-10-25	cell type: Bone Marrow Macrophages; strain/genotype: C57Bl/6 (WT); l. pneumophila infection: dotflaA; drug treatment: none	Mus musculus	GSM2360215	GSE89184	28383283	Global analysis of gene expression reveals mRNA superinduction is required for the inducible immune response to a bacterial pathogen.	Ribo-seq
SRX2268443	RVKB020B flaA WT	2016-10-25	cell type: Bone Marrow Macrophages; strain/genotype: C57Bl/6 (WT); l. pneumophila infection: flaA; drug treatment: none	Mus musculus	GSM2360214	GSE89184	28383283	Global analysis of gene expression reveals mRNA superinduction is required for the inducible immune response to a bacterial pathogen.	Ribo-seq
SRX2268442	RVKB020A uninf WT	2016-10-25	cell type: Bone Marrow Macrophages; strain/genotype: C57Bl/6 (WT); l. pneumophila infection: uninfected; drug treatment: none	Mus musculus	GSM2360213	GSE89184	28383283	Global analysis of gene expression reveals mRNA superinduction is required for the inducible immune response to a bacterial pathogen.	Ribo-seq
SRX2268441	RVKB019C dotflaA Myd88	2016-10-25	cell type: Bone Marrow Macrophages; strain/genotype: Myd88-/-; l. pneumophila infection: dotflaA; drug treatment: none	Mus musculus	GSM2360212	GSE89184	28383283	Global analysis of gene expression reveals mRNA superinduction is required for the inducible immune response to a bacterial pathogen.	Ribo-seq
SRX2268440	RVKB019B flaA Myd88	2016-10-25	cell type: Bone Marrow Macrophages; strain/genotype: Myd88-/-; l. pneumophila infection: flaA; drug treatment: none	Mus musculus	GSM2360211	GSE89184	28383283	Global analysis of gene expression reveals mRNA superinduction is required for the inducible immune response to a bacterial pathogen.	Ribo-seq
SRX2268439	RVKB019A uninf Myd88	2016-10-25	cell type: Bone Marrow Macrophages; strain/genotype: Myd88-/-; l. pneumophila infection: uninfected; drug treatment: none	Mus musculus	GSM2360210	GSE89184	28383283	Global analysis of gene expression reveals mRNA superinduction is required for the inducible immune response to a bacterial pathogen.	Ribo-seq
SRX2268434	RVKB017D 7flaA harr	2016-10-25	cell type: Bone Marrow Macrophages; strain/genotype: C57Bl/6 (WT); l. pneumophila infection: 7flaA; drug treatment: harringtonine	Mus musculus	GSM2360205	GSE89184	28383283	Global analysis of gene expression reveals mRNA superinduction is required for the inducible immune response to a bacterial pathogen.	Ribo-seq
SRX2268433	RVKB017C 7flaA	2016-10-25	cell type: Bone Marrow Macrophages; strain/genotype: C57Bl/6 (WT); l. pneumophila infection: 7flaA; drug treatment: none	Mus musculus	GSM2360204	GSE89184	28383283	Global analysis of gene expression reveals mRNA superinduction is required for the inducible immune response to a bacterial pathogen.	Ribo-seq
SRX2268432	RVKB017B dotflaA harr	2016-10-25	cell type: Bone Marrow Macrophages; strain/genotype: C57Bl/6 (WT); l. pneumophila infection: dotflaA; drug treatment: harringtonine	Mus musculus	GSM2360203	GSE89184	28383283	Global analysis of gene expression reveals mRNA superinduction is required for the inducible immune response to a bacterial pathogen.	Ribo-seq
SRX2268431	RVKB017A dotflaA	2016-10-25	cell type: Bone Marrow Macrophages; strain/genotype: C57Bl/6 (WT); l. pneumophila infection: dotflaA; drug treatment: none	Mus musculus	GSM2360202	GSE89184	28383283	Global analysis of gene expression reveals mRNA superinduction is required for the inducible immune response to a bacterial pathogen.	Ribo-seq
SRX2268430	RVKB016D flaA harr	2016-10-25	cell type: Bone Marrow Macrophages; strain/genotype: C57Bl/6 (WT); l. pneumophila infection: flaA; drug treatment: harringtonine	Mus musculus	GSM2360201	GSE89184	28383283	Global analysis of gene expression reveals mRNA superinduction is required for the inducible immune response to a bacterial pathogen.	Ribo-seq
SRX2268429	RVKB016C flaA	2016-10-25	cell type: Bone Marrow Macrophages; strain/genotype: C57Bl/6 (WT); l. pneumophila infection: flaA; drug treatment: none	Mus musculus	GSM2360200	GSE89184	28383283	Global analysis of gene expression reveals mRNA superinduction is required for the inducible immune response to a bacterial pathogen.	Ribo-seq
SRX2268428	RVKB016B uninf harr	2016-10-25	cell type: Bone Marrow Macrophages; strain/genotype: C57Bl/6 (WT); l. pneumophila infection: uninfected; drug treatment: harringtonine	Mus musculus	GSM2360199	GSE89184	28383283	Global analysis of gene expression reveals mRNA superinduction is required for the inducible immune response to a bacterial pathogen.	Ribo-seq
SRX2268427	RVKB016A uninf	2016-10-25	cell type: Bone Marrow Macrophages; strain/genotype: C57Bl/6 (WT); l. pneumophila infection: uninfected; drug treatment: none	Mus musculus	GSM2360198	GSE89184	28383283	Global analysis of gene expression reveals mRNA superinduction is required for the inducible immune response to a bacterial pathogen.	Ribo-seq
SRX2268421	RKVB008C flaA Myd88	2016-10-25	cell type: Bone Marrow Macrophages; strain/genotype: Myd88-/-; l. pneumophila infection: flaA; drug treatment: none	Mus musculus	GSM2360192	GSE89184	28383283	Global analysis of gene expression reveals mRNA superinduction is required for the inducible immune response to a bacterial pathogen.	Ribo-seq
SRX2268420	RVKB008B dotflaA WT	2016-10-25	cell type: Bone Marrow Macrophages; strain/genotype: C57Bl/6 (WT); l. pneumophila infection: dotflaA; drug treatment: none	Mus musculus	GSM2360191	GSE89184	28383283	Global analysis of gene expression reveals mRNA superinduction is required for the inducible immune response to a bacterial pathogen.	Ribo-seq
SRX2268419	RVKB008A flaA WT	2016-10-25	cell type: Bone Marrow Macrophages; strain/genotype: C57Bl/6 (WT); l. pneumophila infection: flaA; drug treatment: none	Mus musculus	GSM2360190	GSE89184	28383283	Global analysis of gene expression reveals mRNA superinduction is required for the inducible immune response to a bacterial pathogen.	Ribo-seq
SRX2268418	RVKB007C 7flaA	2016-10-25	cell type: Bone Marrow Macrophages; strain/genotype: C57Bl/6 (WT); l. pneumophila infection: 7flaA; drug treatment: none	Mus musculus	GSM2360189	GSE89184	28383283	Global analysis of gene expression reveals mRNA superinduction is required for the inducible immune response to a bacterial pathogen.	Ribo-seq
SRX2268417	RVKB007B dotflaA	2016-10-25	cell type: Bone Marrow Macrophages; strain/genotype: C57Bl/6 (WT); l. pneumophila infection: dotAflaA; drug treatment: none	Mus musculus	GSM2360188	GSE89184	28383283	Global analysis of gene expression reveals mRNA superinduction is required for the inducible immune response to a bacterial pathogen.	Ribo-seq
SRX2268416	RVKB007A flaA	2016-10-25	cell type: Bone Marrow Macrophages; strain/genotype: C57Bl/6 (WT); l. pneumophila infection: flaA; drug treatment: none	Mus musculus	GSM2360187	GSE89184	28383283	Global analysis of gene expression reveals mRNA superinduction is required for the inducible immune response to a bacterial pathogen.	Ribo-seq
SRX2255524	Nat1-/- C3 RPF rep3	2016-10-20	genotype/variation: Nat1-null; cell type: mouse embryonic stem cell line; treatment: LIF	Mus musculus	GSM2357226	GSE89011	28003464	Nat1 promotes translation of specific proteins that induce differentiation of mouse embryonic stem cells.	Ribo-seq
SRX2255522	Nat1+/- C1 RPF rep3	2016-10-20	genotype/variation: Nat1 heterozygous; cell type: mouse embryonic stem cell line; treatment: LIF	Mus musculus	GSM2357224	GSE89011	28003464	Nat1 promotes translation of specific proteins that induce differentiation of mouse embryonic stem cells.	Ribo-seq
SRX2255520	Nat1-/- B12 RPF rep1	2016-10-20	genotype/variation: Nat1-null; cell type: mouse embryonic stem cell line; treatment: LIF	Mus musculus	GSM2357222	GSE89011	28003464	Nat1 promotes translation of specific proteins that induce differentiation of mouse embryonic stem cells.	Ribo-seq
SRX2255518	Nat1+/- B4 RPF rep2	2016-10-20	genotype/variation: Nat1 heterozygous; cell type: mouse embryonic stem cell line; treatment: LIF	Mus musculus	GSM2357220	GSE89011	28003464	Nat1 promotes translation of specific proteins that induce differentiation of mouse embryonic stem cells.	Ribo-seq
SRX2255516	Nat1-/- B2 RPF rep2	2016-10-20	genotype/variation: Nat1-null; cell type: mouse embryonic stem cell line; treatment: LIF	Mus musculus	GSM2357218	GSE89011	28003464	Nat1 promotes translation of specific proteins that induce differentiation of mouse embryonic stem cells.	Ribo-seq
SRX2255512	WT RPF rep2	2016-10-20	genotype/variation: wild-type; cell type: mouse embryonic stem cell line; treatment: LIF	Mus musculus	GSM2357214	GSE89011	28003464	Nat1 promotes translation of specific proteins that induce differentiation of mouse embryonic stem cells.	Ribo-seq
SRX2056341	A20-4-Ribo-Tcells-noMepa	2016-08-26	strain: C57BL/6; clip antibody: none; tissue: CD4+ T cells	Mus musculus	GSM2293840	GSE86110	30232334	Roquin targets mRNAs in a 3'-UTR-specific manner by different modes of regulation.	Ribo-seq
SRX2056338	A20-1-Ribo-Tcells-noMepa	2016-08-26	strain: C57BL/6; clip antibody: none; tissue: CD4+ T cells	Mus musculus	GSM2293837	GSE86110	30232334	Roquin targets mRNAs in a 3'-UTR-specific manner by different modes of regulation.	Ribo-seq
SRX2056337	A19-4-Ribo-Tcells+Mepa	2016-08-26	strain: C57BL/6; clip antibody: none; tissue: CD4+ T cells	Mus musculus	GSM2293836	GSE86110	30232334	Roquin targets mRNAs in a 3'-UTR-specific manner by different modes of regulation.	Ribo-seq
SRX2056335	A19-2-Ribo-Tcells+Mepa	2016-08-26	strain: C57BL/6; clip antibody: none; tissue: CD4+ T cells	Mus musculus	GSM2293834	GSE86110	30232334	Roquin targets mRNAs in a 3'-UTR-specific manner by different modes of regulation.	Ribo-seq
SRX2056334	A19-1-Ribo-Tcells+Mepa	2016-08-26	strain: C57BL/6; clip antibody: none; tissue: CD4+ T cells	Mus musculus	GSM2293833	GSE86110	30232334	Roquin targets mRNAs in a 3'-UTR-specific manner by different modes of regulation.	Ribo-seq
SRX2056318	A18-2-Ribo-MEF-Nfkbiz+Tam	2016-08-26	strain: Rc3h1-2fl/fl;Cre-ERT2; clip antibody: none; tissue: Mouse Embryonic Fibroblasts	Mus musculus	GSM2293817	GSE86110	30232334	Roquin targets mRNAs in a 3'-UTR-specific manner by different modes of regulation.	Ribo-seq
SRX2056317	A18-1-Ribo-MEF-ICOS-Nfkbiz+Tam	2016-08-26	strain: Rc3h1-2fl/fl;Cre-ERT2; clip antibody: none; tissue: Mouse Embryonic Fibroblasts	Mus musculus	GSM2293816	GSE86110	30232334	Roquin targets mRNAs in a 3'-UTR-specific manner by different modes of regulation.	Ribo-seq
SRX2056316	A17-2-Ribo-MEF-Nfkbiz-noTam	2016-08-26	strain: Rc3h1-2fl/fl;Cre-ERT2; clip antibody: none; tissue: Mouse Embryonic Fibroblasts	Mus musculus	GSM2293815	GSE86110	30232334	Roquin targets mRNAs in a 3'-UTR-specific manner by different modes of regulation.	Ribo-seq
SRX2056315	A17-1-Ribo-MEF-ICOS-Nfkbiz-noTam	2016-08-26	strain: Rc3h1-2fl/fl;Cre-ERT2; clip antibody: none; tissue: Mouse Embryonic Fibroblasts	Mus musculus	GSM2293814	GSE86110	30232334	Roquin targets mRNAs in a 3'-UTR-specific manner by different modes of regulation.	Ribo-seq
SRX2056314	A16-2-Ribo-MEF-Nfkbid+Tam	2016-08-26	strain: Rc3h1-2fl/fl;Cre-ERT2; clip antibody: none; tissue: Mouse Embryonic Fibroblasts	Mus musculus	GSM2293813	GSE86110	30232334	Roquin targets mRNAs in a 3'-UTR-specific manner by different modes of regulation.	Ribo-seq
SRX2056313	A16-1-Ribo-MEF-ICOS-Nfkbid+Tam	2016-08-26	strain: Rc3h1-2fl/fl;Cre-ERT2; clip antibody: none; tissue: Mouse Embryonic Fibroblasts	Mus musculus	GSM2293812	GSE86110	30232334	Roquin targets mRNAs in a 3'-UTR-specific manner by different modes of regulation.	Ribo-seq
SRX2056312	A15-2-Ribo-MEF-Nfkbid-noTam	2016-08-26	strain: Rc3h1-2fl/fl;Cre-ERT2; clip antibody: none; tissue: Mouse Embryonic Fibroblasts	Mus musculus	GSM2293811	GSE86110	30232334	Roquin targets mRNAs in a 3'-UTR-specific manner by different modes of regulation.	Ribo-seq
SRX2056311	A15-1-Ribo-MEF-ICOS-Nfkbid-noTam	2016-08-26	strain: Rc3h1-2fl/fl;Cre-ERT2; clip antibody: none; tissue: Mouse Embryonic Fibroblasts	Mus musculus	GSM2293810	GSE86110	30232334	Roquin targets mRNAs in a 3'-UTR-specific manner by different modes of regulation.	Ribo-seq
SRX2056310	A14-2-Ribo-MEF-ICOS-FL+Tam	2016-08-26	strain: Rc3h1-2fl/fl;Cre-ERT2; clip antibody: none; tissue: Mouse Embryonic Fibroblasts	Mus musculus	GSM2293809	GSE86110	30232334	Roquin targets mRNAs in a 3'-UTR-specific manner by different modes of regulation.	Ribo-seq
SRX2056309	A14-1-Ribo-MEF-ICOS-FL+Tam	2016-08-26	strain: Rc3h1-2fl/fl;Cre-ERT2; clip antibody: none; tissue: Mouse Embryonic Fibroblasts	Mus musculus	GSM2293808	GSE86110	30232334	Roquin targets mRNAs in a 3'-UTR-specific manner by different modes of regulation.	Ribo-seq
SRX2056307	A13-2-Ribo-MEF-ICOS-FL-noTam	2016-08-26	strain: Rc3h1-2fl/fl;Cre-ERT2; clip antibody: none; tissue: Mouse Embryonic Fibroblasts	Mus musculus	GSM2293807	GSE86110	30232334	Roquin targets mRNAs in a 3'-UTR-specific manner by different modes of regulation.	Ribo-seq
SRX2056306	A13-1-Ribo-MEF-ICOS-FL-noTam	2016-08-26	strain: Rc3h1-2fl/fl;Cre-ERT2; clip antibody: none; tissue: Mouse Embryonic Fibroblasts	Mus musculus	GSM2293806	GSE86110	30232334	Roquin targets mRNAs in a 3'-UTR-specific manner by different modes of regulation.	Ribo-seq
SRX2056305	A12-2-Ribo-MEF-ICOS-CDS+Tam	2016-08-26	strain: Rc3h1-2fl/fl;Cre-ERT2; clip antibody: none; tissue: Mouse Embryonic Fibroblasts	Mus musculus	GSM2293805	GSE86110	30232334	Roquin targets mRNAs in a 3'-UTR-specific manner by different modes of regulation.	Ribo-seq
SRX2056304	A12-1-Ribo-MEF-ICOS-CDS+Tam	2016-08-26	strain: Rc3h1-2fl/fl;Cre-ERT2; clip antibody: none; tissue: Mouse Embryonic Fibroblasts	Mus musculus	GSM2293804	GSE86110	30232334	Roquin targets mRNAs in a 3'-UTR-specific manner by different modes of regulation.	Ribo-seq
SRX2056303	A11-2-Ribo-MEF-ICOS-CDS-noTam	2016-08-26	strain: Rc3h1-2fl/fl;Cre-ERT2; clip antibody: none; tissue: Mouse Embryonic Fibroblasts	Mus musculus	GSM2293803	GSE86110	30232334	Roquin targets mRNAs in a 3'-UTR-specific manner by different modes of regulation.	Ribo-seq
SRX2056302	A11-1-Ribo-MEF-ICOS-CDS-noTam	2016-08-26	strain: Rc3h1-2fl/fl;Cre-ERT2; clip antibody: none; tissue: Mouse Embryonic Fibroblasts	Mus musculus	GSM2293802	GSE86110	30232334	Roquin targets mRNAs in a 3'-UTR-specific manner by different modes of regulation.	Ribo-seq
SRX2056275	A10-2-Ribo-MEF-ICOS-Nfkbiz-noDox	2016-08-26	strain: Rc3h1-2-/-; clip antibody: none; tissue: Mouse Embryonic Fibroblasts	Mus musculus	GSM2293775	GSE86110	30232334	Roquin targets mRNAs in a 3'-UTR-specific manner by different modes of regulation.	Ribo-seq
SRX2056274	A10-1-Ribo-MEF-ICOS-Nfkbiz-noDox	2016-08-26	strain: Rc3h1-2-/-; clip antibody: none; tissue: Mouse Embryonic Fibroblasts	Mus musculus	GSM2293774	GSE86110	30232334	Roquin targets mRNAs in a 3'-UTR-specific manner by different modes of regulation.	Ribo-seq
SRX2056273	A09-2-Ribo-MEF-ICOS-Nfkbiz+Dox	2016-08-26	strain: Rc3h1-2-/-; clip antibody: none; tissue: Mouse Embryonic Fibroblasts	Mus musculus	GSM2293773	GSE86110	30232334	Roquin targets mRNAs in a 3'-UTR-specific manner by different modes of regulation.	Ribo-seq
SRX2056272	A09-1-Ribo-MEF-ICOS-Nfkbiz+Dox	2016-08-26	strain: Rc3h1-2-/-; clip antibody: none; tissue: Mouse Embryonic Fibroblasts	Mus musculus	GSM2293772	GSE86110	30232334	Roquin targets mRNAs in a 3'-UTR-specific manner by different modes of regulation.	Ribo-seq
SRX2056271	A08-2-Ribo-MEF-ICOS-Cot-noDox	2016-08-26	strain: Rc3h1-2-/-; clip antibody: none; tissue: Mouse Embryonic Fibroblasts	Mus musculus	GSM2293771	GSE86110	30232334	Roquin targets mRNAs in a 3'-UTR-specific manner by different modes of regulation.	Ribo-seq
SRX2056270	A08-1-Ribo-MEF-ICOS-Cot-noDox	2016-08-26	strain: Rc3h1-2-/-; clip antibody: none; tissue: Mouse Embryonic Fibroblasts	Mus musculus	GSM2293770	GSE86110	30232334	Roquin targets mRNAs in a 3'-UTR-specific manner by different modes of regulation.	Ribo-seq
SRX2056269	A07-2-Ribo-MEF-ICOS-Cot+Dox	2016-08-26	strain: Rc3h1-2-/-; clip antibody: none; tissue: Mouse Embryonic Fibroblasts	Mus musculus	GSM2293769	GSE86110	30232334	Roquin targets mRNAs in a 3'-UTR-specific manner by different modes of regulation.	Ribo-seq
SRX2056268	A07-1-Ribo-MEF-ICOS-Cot+Dox	2016-08-26	strain: Rc3h1-2-/-; clip antibody: none; tissue: Mouse Embryonic Fibroblasts	Mus musculus	GSM2293768	GSE86110	30232334	Roquin targets mRNAs in a 3'-UTR-specific manner by different modes of regulation.	Ribo-seq
SRX2056267	A06-3-Ribo-MEF-ICOS-Nfkbid-noDox	2016-08-26	strain: Rc3h1-2-/-; clip antibody: none; tissue: Mouse Embryonic Fibroblasts	Mus musculus	GSM2293767	GSE86110	30232334	Roquin targets mRNAs in a 3'-UTR-specific manner by different modes of regulation.	Ribo-seq
SRX2056265	A06-1-Ribo-MEF-ICOS-Nfkbid-noDox	2016-08-26	strain: Rc3h1-2-/-; clip antibody: none; tissue: Mouse Embryonic Fibroblasts	Mus musculus	GSM2293765	GSE86110	30232334	Roquin targets mRNAs in a 3'-UTR-specific manner by different modes of regulation.	Ribo-seq
SRX2056264	A05-3-Ribo-MEF-ICOS-Nfkbid+Dox	2016-08-26	strain: Rc3h1-2-/-; clip antibody: none; tissue: Mouse Embryonic Fibroblasts	Mus musculus	GSM2293764	GSE86110	30232334	Roquin targets mRNAs in a 3'-UTR-specific manner by different modes of regulation.	Ribo-seq
SRX2056263	A05-2-Ribo-MEF-ICOS-Nfkbid+Dox	2016-08-26	strain: Rc3h1-2-/-; clip antibody: none; tissue: Mouse Embryonic Fibroblasts	Mus musculus	GSM2293763	GSE86110	30232334	Roquin targets mRNAs in a 3'-UTR-specific manner by different modes of regulation.	Ribo-seq
SRX2056262	A05-1-Ribo-MEF-ICOS-Nfkbid+Dox	2016-08-26	strain: Rc3h1-2-/-; clip antibody: none; tissue: Mouse Embryonic Fibroblasts	Mus musculus	GSM2293762	GSE86110	30232334	Roquin targets mRNAs in a 3'-UTR-specific manner by different modes of regulation.	Ribo-seq
SRX2056261	A04-3-Ribo-MEF-ICOS-FL-noDox	2016-08-26	strain: Rc3h1-2-/-; clip antibody: none; tissue: Mouse Embryonic Fibroblasts	Mus musculus	GSM2293761	GSE86110	30232334	Roquin targets mRNAs in a 3'-UTR-specific manner by different modes of regulation.	Ribo-seq
SRX2056260	A04-2-Ribo-MEF-ICOS-FL-noDox	2016-08-26	strain: Rc3h1-2-/-; clip antibody: none; tissue: Mouse Embryonic Fibroblasts	Mus musculus	GSM2293760	GSE86110	30232334	Roquin targets mRNAs in a 3'-UTR-specific manner by different modes of regulation.	Ribo-seq
SRX2056258	A03-3-Ribo-MEF-ICOS-FL+Dox	2016-08-26	strain: Rc3h1-2-/-; clip antibody: none; tissue: Mouse Embryonic Fibroblasts	Mus musculus	GSM2293758	GSE86110	30232334	Roquin targets mRNAs in a 3'-UTR-specific manner by different modes of regulation.	Ribo-seq
SRX2056257	A03-2-Ribo-MEF-ICOS-FL+Dox	2016-08-26	strain: Rc3h1-2-/-; clip antibody: none; tissue: Mouse Embryonic Fibroblasts	Mus musculus	GSM2293757	GSE86110	30232334	Roquin targets mRNAs in a 3'-UTR-specific manner by different modes of regulation.	Ribo-seq
SRX2056255	A02-3-Ribo-MEF-ICOS-CDS-noDox	2016-08-26	strain: Rc3h1-2-/-; clip antibody: none; tissue: Mouse Embryonic Fibroblasts	Mus musculus	GSM2293755	GSE86110	30232334	Roquin targets mRNAs in a 3'-UTR-specific manner by different modes of regulation.	Ribo-seq
SRX2056254	A02-2-Ribo-MEF-ICOS-CDS-noDox	2016-08-26	strain: Rc3h1-2-/-; clip antibody: none; tissue: Mouse Embryonic Fibroblasts	Mus musculus	GSM2293754	GSE86110	30232334	Roquin targets mRNAs in a 3'-UTR-specific manner by different modes of regulation.	Ribo-seq
SRX2056252	A01-3-Ribo-MEF-ICOS-CDS+Dox	2016-08-26	strain: Rc3h1-2-/-; clip antibody: none; tissue: Mouse Embryonic Fibroblasts	Mus musculus	GSM2293752	GSE86110	30232334	Roquin targets mRNAs in a 3'-UTR-specific manner by different modes of regulation.	Ribo-seq
SRX2056251	A01-2-Ribo-MEF-ICOS-CDS+Dox	2016-08-26	strain: Rc3h1-2-/-; clip antibody: none; tissue: Mouse Embryonic Fibroblasts	Mus musculus	GSM2293751	GSE86110	30232334	Roquin targets mRNAs in a 3'-UTR-specific manner by different modes of regulation.	Ribo-seq
SRX190460	9071X4 TA RPF	2012-10-01	strain: C57BL/6J; tissue: tibialis anterior muscle; age: post natal week 10	Mus musculus	GSM1012167	GSE41246	-	-	Ribo-seq
SRX190458	9071X2 Heart RPF	2012-10-01	strain: C57BL/6J; tissue: heart; age: post natal week 10	Mus musculus	GSM1012165	GSE41246	-	-	Ribo-seq
SRX1900396	Trsp knockout Rep2 (ribo-seq)	2016-07-06	tissue: liver; age: 5-8 weeks; genotype: Alb-Cre; Trspfl/fl	Mus musculus	GSM2227375	GSE84112	27956496	The RNA-binding protein Secisbp2 differentially modulates UGA codon reassignment and RNA decay.	Ribo-seq
SRX1900395	Trsp knockout Rep1 (ribo-seq)	2016-07-06	tissue: liver; age: 5-8 weeks; genotype: Alb-Cre; Trspfl/fl	Mus musculus	GSM2227374	GSE84112	27956496	The RNA-binding protein Secisbp2 differentially modulates UGA codon reassignment and RNA decay.	Ribo-seq
SRX1900394	Trsp wild type Rep3 (ribo-seq)	2016-07-06	tissue: liver; age: 5-8 weeks; genotype: wild type	Mus musculus	GSM2227373	GSE84112	27956496	The RNA-binding protein Secisbp2 differentially modulates UGA codon reassignment and RNA decay.	Ribo-seq
SRX1900393	Trsp wild type Rep2 (ribo-seq)	2016-07-06	tissue: liver; age: 5-8 weeks; genotype: wild type	Mus musculus	GSM2227372	GSE84112	27956496	The RNA-binding protein Secisbp2 differentially modulates UGA codon reassignment and RNA decay.	Ribo-seq
SRX1900392	Trsp wild type Rep1 (ribo-seq)	2016-07-06	tissue: liver; age: 5-8 weeks; genotype: wild type	Mus musculus	GSM2227371	GSE84112	27956496	The RNA-binding protein Secisbp2 differentially modulates UGA codon reassignment and RNA decay.	Ribo-seq
SRX1900391	Secisbp2 knockout Rep2 (ribo-seq)	2016-07-06	tissue: liver; age: 5-8 weeks; genotype: Alb-Cre; Secisbp2fl/fl	Mus musculus	GSM2227370	GSE84112	27956496	The RNA-binding protein Secisbp2 differentially modulates UGA codon reassignment and RNA decay.	Ribo-seq
SRX1900390	Secisbp2 knockout Rep1 (ribo-seq)	2016-07-06	tissue: liver; age: 5-8 weeks; genotype: Alb-Cre; Secisbp2fl/fl	Mus musculus	GSM2227369	GSE84112	27956496	The RNA-binding protein Secisbp2 differentially modulates UGA codon reassignment and RNA decay.	Ribo-seq
SRX1900389	Secisbp2 wild type Rep2 (ribo-seq)	2016-07-06	tissue: liver; age: 5-8 weeks; genotype: wild type	Mus musculus	GSM2227368	GSE84112	27956496	The RNA-binding protein Secisbp2 differentially modulates UGA codon reassignment and RNA decay.	Ribo-seq
SRX1900388	Secisbp2 wild type Rep1 (ribo-seq)	2016-07-06	tissue: liver; age: 5-8 weeks; genotype: wild type	Mus musculus	GSM2227367	GSE84112	27956496	The RNA-binding protein Secisbp2 differentially modulates UGA codon reassignment and RNA decay.	Ribo-seq
SRX1883485	Ribo-seq 0h rep1	2016-06-28	strain: C57BL/6; developemental age: E14.5; tissue: fetal liver; cell type: Erythroid progenitors; cultured in: erythropoietin-containing media for 0hr; molecule subtype: ribosome-protected RNA	Mus musculus	GSM2219142	GSE83823	27899360	Widespread and dynamic translational control of red blood cell development.	Ribo-seq
SRX1845176	RP 2h rep1	2016-06-14	cell type: Th1 effector cell (CD4+ T cell); strain: DO11.10; protocol: ribosome profiling; time point: 2h; molecule subtype: ribosome-associated mRNA	Mus musculus	GSM2200064	GSE83351	28423325	Rapid Genome-wide Recruitment of RNA Polymerase II Drives Transcription, Splicing, and Translation Events during T Cell Responses.	Ribo-seq
SRX1845175	RP 1h rep1	2016-06-14	cell type: Th1 effector cell (CD4+ T cell); strain: DO11.10; protocol: ribosome profiling; time point: 1h; molecule subtype: ribosome-associated mRNA	Mus musculus	GSM2200063	GSE83351	28423325	Rapid Genome-wide Recruitment of RNA Polymerase II Drives Transcription, Splicing, and Translation Events during T Cell Responses.	Ribo-seq
SRX1844172	Rib.prof. SOX2 invitro Harringtonine 1	2016-06-14	strain: K14-Cre; R26-Sox2-IRES-eGFP fl/+; age: Passage 10-15	Mus musculus	GSM2199600	GSE83332	28077873	Translation from unconventional 5' start sites drives tumour initiation.	Ribo-seq
SRX1844171	Rib.prof. WT invitro Harringtonine 1	2016-06-14	strain: R26-Sox2-IRES-eGFP fl/+; age: Passage 10-15	Mus musculus	GSM2199599	GSE83332	28077873	Translation from unconventional 5' start sites drives tumour initiation.	Ribo-seq
SRX1844170	Rib.prof. SOX2 invitro CHX 2	2016-06-14	strain: K14-Cre; R26-Sox2-IRES-eGFP fl/+; age: Passage 10-15	Mus musculus	GSM2199598	GSE83332	28077873	Translation from unconventional 5' start sites drives tumour initiation.	Ribo-seq
SRX1844169	Rib.prof. SOX2 invitro nd 2	2016-06-14	strain: K14-Cre; R26-Sox2-IRES-eGFP fl/+; age: Passage 10-15	Mus musculus	GSM2199597	GSE83332	28077873	Translation from unconventional 5' start sites drives tumour initiation.	Ribo-seq
SRX1844168	Rib.prof. SOX2 invitro CHX 1	2016-06-14	strain: K14-Cre; R26-Sox2-IRES-eGFP fl/+; age: Passage 10-15	Mus musculus	GSM2199596	GSE83332	28077873	Translation from unconventional 5' start sites drives tumour initiation.	Ribo-seq
SRX1844167	Rib.prof. SOX2 invitro nd 1	2016-06-14	strain: K14-Cre; R26-Sox2-IRES-eGFP fl/+; age: Passage 10-15	Mus musculus	GSM2199595	GSE83332	28077873	Translation from unconventional 5' start sites drives tumour initiation.	Ribo-seq
SRX1844166	Rib.prof. WT invitro CHX 2	2016-06-14	strain: R26-Sox2-IRES-eGFP fl/+; age: Passage 10-15	Mus musculus	GSM2199594	GSE83332	28077873	Translation from unconventional 5' start sites drives tumour initiation.	Ribo-seq
SRX1844165	Rib.prof. WT invitro nd 2	2016-06-14	strain: R26-Sox2-IRES-eGFP fl/+; age: Passage 10-15	Mus musculus	GSM2199593	GSE83332	28077873	Translation from unconventional 5' start sites drives tumour initiation.	Ribo-seq
SRX1844164	Rib.prof. WT invitro CHX 1	2016-06-14	strain: R26-Sox2-IRES-eGFP fl/+; age: Passage 10-15	Mus musculus	GSM2199592	GSE83332	28077873	Translation from unconventional 5' start sites drives tumour initiation.	Ribo-seq
SRX1844163	Rib.prof. WT invitro nd 1	2016-06-14	strain: R26-Sox2-IRES-eGFP fl/+; age: Passage 10-15	Mus musculus	GSM2199591	GSE83332	28077873	Translation from unconventional 5' start sites drives tumour initiation.	Ribo-seq
SRX1844153	Rib.prof. WT P4 in vivo rep 0	2016-06-14	strain: R26-Sox2-IRES-eGFP fl/+; age: P4	Mus musculus	GSM2199581	GSE83332	28077873	Translation from unconventional 5' start sites drives tumour initiation.	Ribo-seq
SRX1754797	RPZT22 2; ZT22, ribosome footprint, rep2	2016-05-10	strain: C57BL/6JRj; Sex: male; age: 11-12 weeks; timepoint: ZT22	Mus musculus	GSM2149125	GSE81283	28622766	Translational contributions to tissue specificity in rhythmic and constitutive gene expression.	Ribo-seq
SRX1754796	RPZT22 1; ZT22, ribosome footprint, rep1	2016-05-10	strain: C57BL/6JRj; Sex: male; age: 11-12 weeks; timepoint: ZT22	Mus musculus	GSM2149124	GSE81283	28622766	Translational contributions to tissue specificity in rhythmic and constitutive gene expression.	Ribo-seq
SRX1754795	RPZT20 2; ZT20, ribosome footprint, rep2	2016-05-10	strain: C57BL/6JRj; Sex: male; age: 11-12 weeks; timepoint: ZT20	Mus musculus	GSM2149123	GSE81283	28622766	Translational contributions to tissue specificity in rhythmic and constitutive gene expression.	Ribo-seq
SRX1754794	RPZT20 1; ZT20, ribosome footprint, rep1	2016-05-10	strain: C57BL/6JRj; Sex: male; age: 11-12 weeks; timepoint: ZT20	Mus musculus	GSM2149122	GSE81283	28622766	Translational contributions to tissue specificity in rhythmic and constitutive gene expression.	Ribo-seq
SRX1754793	RPZT18 2; ZT18, ribosome footprint, rep2	2016-05-10	strain: C57BL/6JRj; Sex: male; age: 11-12 weeks; timepoint: ZT18	Mus musculus	GSM2149121	GSE81283	28622766	Translational contributions to tissue specificity in rhythmic and constitutive gene expression.	Ribo-seq
SRX1754792	RPZT18 1; ZT18, ribosome footprint, rep1	2016-05-10	strain: C57BL/6JRj; Sex: male; age: 11-12 weeks; timepoint: ZT18	Mus musculus	GSM2149120	GSE81283	28622766	Translational contributions to tissue specificity in rhythmic and constitutive gene expression.	Ribo-seq
SRX1754791	RPZT16 2; ZT16, ribosome footprint, rep2	2016-05-10	strain: C57BL/6JRj; Sex: male; age: 11-12 weeks; timepoint: ZT16	Mus musculus	GSM2149119	GSE81283	28622766	Translational contributions to tissue specificity in rhythmic and constitutive gene expression.	Ribo-seq
SRX1754790	RPZT16 1; ZT16, ribosome footprint, rep1	2016-05-10	strain: C57BL/6JRj; Sex: male; age: 11-12 weeks; timepoint: ZT16	Mus musculus	GSM2149118	GSE81283	28622766	Translational contributions to tissue specificity in rhythmic and constitutive gene expression.	Ribo-seq
SRX1754789	RPZT14 2; ZT14, ribosome footprint, rep2	2016-05-10	strain: C57BL/6JRj; Sex: male; age: 11-12 weeks; timepoint: ZT14	Mus musculus	GSM2149117	GSE81283	28622766	Translational contributions to tissue specificity in rhythmic and constitutive gene expression.	Ribo-seq
SRX1754788	RPZT14 1; ZT14, ribosome footprint, rep1	2016-05-10	strain: C57BL/6JRj; Sex: male; age: 11-12 weeks; timepoint: ZT14	Mus musculus	GSM2149116	GSE81283	28622766	Translational contributions to tissue specificity in rhythmic and constitutive gene expression.	Ribo-seq
SRX1754787	RPZT12 2; ZT12, ribosome footprint, rep2	2016-05-10	strain: C57BL/6JRj; Sex: male; age: 11-12 weeks; timepoint: ZT12	Mus musculus	GSM2149115	GSE81283	28622766	Translational contributions to tissue specificity in rhythmic and constitutive gene expression.	Ribo-seq
SRX1754786	RPZT12 1; ZT12, ribosome footprint, rep1	2016-05-10	strain: C57BL/6JRj; Sex: male; age: 11-12 weeks; timepoint: ZT12	Mus musculus	GSM2149114	GSE81283	28622766	Translational contributions to tissue specificity in rhythmic and constitutive gene expression.	Ribo-seq
SRX1754784	RPZT10 1; ZT10, ribosome footprint, rep1	2016-05-10	strain: C57BL/6JRj; Sex: male; age: 11-12 weeks; timepoint: ZT10	Mus musculus	GSM2149112	GSE81283	28622766	Translational contributions to tissue specificity in rhythmic and constitutive gene expression.	Ribo-seq
SRX1754783	RP ZT8 2; ZT8, ribosome footprint, rep2	2016-05-10	strain: C57BL/6JRj; Sex: male; age: 11-12 weeks; timepoint: ZT8	Mus musculus	GSM2149111	GSE81283	28622766	Translational contributions to tissue specificity in rhythmic and constitutive gene expression.	Ribo-seq
SRX1754782	RP ZT8 1; ZT8, ribosome footprint, rep1	2016-05-10	strain: C57BL/6JRj; Sex: male; age: 11-12 weeks; timepoint: ZT8	Mus musculus	GSM2149110	GSE81283	28622766	Translational contributions to tissue specificity in rhythmic and constitutive gene expression.	Ribo-seq
SRX1754781	RP ZT6 2; ZT6, ribosome footprint, rep2	2016-05-10	strain: C57BL/6JRj; Sex: male; age: 11-12 weeks; timepoint: ZT6	Mus musculus	GSM2149109	GSE81283	28622766	Translational contributions to tissue specificity in rhythmic and constitutive gene expression.	Ribo-seq
SRX1754779	RP ZT4 2; ZT4, ribosome footprint, rep2	2016-05-10	strain: C57BL/6JRj; Sex: male; age: 11-12 weeks; timepoint: ZT4	Mus musculus	GSM2149107	GSE81283	28622766	Translational contributions to tissue specificity in rhythmic and constitutive gene expression.	Ribo-seq
SRX1754778	RP ZT4 1; ZT4, ribosome footprint, rep1	2016-05-10	strain: C57BL/6JRj; Sex: male; age: 11-12 weeks; timepoint: ZT4	Mus musculus	GSM2149106	GSE81283	28622766	Translational contributions to tissue specificity in rhythmic and constitutive gene expression.	Ribo-seq
SRX1754777	RP ZT2 2; ZT2, ribosome footprint, rep2	2016-05-10	strain: C57BL/6JRj; Sex: male; age: 11-12 weeks; timepoint: ZT2	Mus musculus	GSM2149105	GSE81283	28622766	Translational contributions to tissue specificity in rhythmic and constitutive gene expression.	Ribo-seq
SRX1754776	RP ZT2 1; ZT2, ribosome footprint, rep1	2016-05-10	strain: C57BL/6JRj; Sex: male; age: 11-12 weeks; timepoint: ZT2	Mus musculus	GSM2149104	GSE81283	28622766	Translational contributions to tissue specificity in rhythmic and constitutive gene expression.	Ribo-seq
SRX1754775	RP ZT0 2; ZT0, ribosome footprint, rep2	2016-05-10	strain: C57BL/6JRj; Sex: male; age: 11-12 weeks; timepoint: ZT0	Mus musculus	GSM2149103	GSE81283	28622766	Translational contributions to tissue specificity in rhythmic and constitutive gene expression.	Ribo-seq
SRX1754774	RP ZT0 1; ZT0, ribosome footprint, rep1	2016-05-10	strain: C57BL/6JRj; Sex: male; age: 11-12 weeks; timepoint: ZT0	Mus musculus	GSM2149102	GSE81283	28622766	Translational contributions to tissue specificity in rhythmic and constitutive gene expression.	Ribo-seq
SRX1750686	GFP-TTP-AA RiboSeq Replicate 3	2016-05-09	cell type: bone marrow-derived macrophages (BMDMs); cell type: immortalized primary cells; stimulation: 6h Doxycycline/1h LPS; transduced: GFP-TTP-AA vector	Mus musculus	GSM2147489	GSE81247	27220464	The RNA-binding protein TTP is a global post-transcriptional regulator of feedback control in inflammation.	Ribo-seq
SRX1750685	GFP-TTP-AA RiboSeq Replicate 2	2016-05-09	cell type: bone marrow-derived macrophages (BMDMs); cell type: immortalized primary cells; stimulation: 6h Doxycycline/1h LPS; transduced: GFP-TTP-AA vector	Mus musculus	GSM2147488	GSE81247	27220464	The RNA-binding protein TTP is a global post-transcriptional regulator of feedback control in inflammation.	Ribo-seq
SRX1750684	GFP-TTP-AA RiboSeq Replicate 1	2016-05-09	cell type: bone marrow-derived macrophages (BMDMs); cell type: immortalized primary cells; stimulation: 6h Doxycycline/1h LPS; transduced: GFP-TTP-AA vector	Mus musculus	GSM2147487	GSE81247	27220464	The RNA-binding protein TTP is a global post-transcriptional regulator of feedback control in inflammation.	Ribo-seq
SRX1750683	GFP-TTP RiboSeq Replicate 3	2016-05-09	cell type: bone marrow-derived macrophages (BMDMs); cell type: immortalized primary cells; stimulation: 6h Doxycycline/1h LPS; transduced: GFP-TTP vector	Mus musculus	GSM2147486	GSE81247	27220464	The RNA-binding protein TTP is a global post-transcriptional regulator of feedback control in inflammation.	Ribo-seq
SRX1750682	GFP-TTP RiboSeq Replicate 2	2016-05-09	cell type: bone marrow-derived macrophages (BMDMs); cell type: immortalized primary cells; stimulation: 6h Doxycycline/1h LPS; transduced: GFP-TTP vector	Mus musculus	GSM2147485	GSE81247	27220464	The RNA-binding protein TTP is a global post-transcriptional regulator of feedback control in inflammation.	Ribo-seq
SRX1750681	GFP-TTP RiboSeq Replicate 1	2016-05-09	cell type: bone marrow-derived macrophages (BMDMs); cell type: immortalized primary cells; stimulation: 6h Doxycycline/1h LPS; transduced: GFP-TTP vector	Mus musculus	GSM2147484	GSE81247	27220464	The RNA-binding protein TTP is a global post-transcriptional regulator of feedback control in inflammation.	Ribo-seq
SRX1750680	GFP/EV RiboSeq Replicate 3	2016-05-09	cell type: bone marrow-derived macrophages (BMDMs); cell type: immortalized primary cells; stimulation: 6h Doxycycline/1h LPS; transduced: GFP vector	Mus musculus	GSM2147483	GSE81247	27220464	The RNA-binding protein TTP is a global post-transcriptional regulator of feedback control in inflammation.	Ribo-seq
SRX1750679	GFP/EV RiboSeq Replicate 2	2016-05-09	cell type: bone marrow-derived macrophages (BMDMs); cell type: immortalized primary cells; stimulation: 6h Doxycycline/1h LPS; transduced: GFP vector	Mus musculus	GSM2147482	GSE81247	27220464	The RNA-binding protein TTP is a global post-transcriptional regulator of feedback control in inflammation.	Ribo-seq
SRX1750678	GFP/EV RiboSeq Replicate 1	2016-05-09	cell type: bone marrow-derived macrophages (BMDMs); cell type: immortalized primary cells; stimulation: 6h Doxycycline/1h LPS; transduced: GFP vector	Mus musculus	GSM2147481	GSE81247	27220464	The RNA-binding protein TTP is a global post-transcriptional regulator of feedback control in inflammation.	Ribo-seq
SRX1616310	Ribosome profiling of MEF cells transfected with mutant 18S rRNA	2020-04-17	Mammalian cell lines Raw sequence reads	Mus musculus	-	-	-	-	Ribo-seq
SRX1616309	Ribosome profiling of MEF cells transfected with WT 18S rRNA	2020-04-17	Mammalian cell lines Raw sequence reads	Mus musculus	-	-	-	-	Ribo-seq
SRX1616308	Ribosome profiling of MEF cells	2016-03-07	Mammalian cell lines Raw sequence reads	Mus musculus	-	-	-	-	Ribo-seq
SRX1559784	Ribo-Seq LPSDEX30min Rep2	2016-02-03	cell line: RAW 264; cell type: macrophages; protocol: LPSDEX 30min; profiling: Ribo-seq	Mus musculus	GSM2054401	GSE60930	-	-	Ribo-seq
SRX1559783	Ribo-Seq LPSDEX30min Rep1	2016-02-03	cell line: RAW 264; cell type: macrophages; protocol: LPSDEX 30min; profiling: Ribo-seq	Mus musculus	GSM2054400	GSE60930	-	-	Ribo-seq
SRX1559782	Ribo-Seq LPS30min Rep2	2016-02-03	cell line: RAW 264; cell type: macrophages; protocol: LPS 30min; profiling: Ribo-seq	Mus musculus	GSM2054399	GSE60930	-	-	Ribo-seq
SRX1559781	Ribo-Seq LPS30min Rep1	2016-02-03	cell line: RAW 264; cell type: macrophages; protocol: LPS 30min; profiling: Ribo-seq	Mus musculus	GSM2054398	GSE60930	-	-	Ribo-seq
SRX1559779	Ribo-Seq Basal Rep1	2016-02-03	cell line: RAW 264; cell type: macrophages; protocol: basal; profiling: Ribo-seq	Mus musculus	GSM2054396	GSE60930	-	-	Ribo-seq
SRX1539600	yes kcl5 CACAGAAGG RF	2016-01-21	age: P0; strain: FVB; tissue: brain cortex	Mus musculus	GSM2043502	GSE77076	28190998	Quantitative Nucleotide Level Analysis of Regulation of Translation in Response to Depolarization of Cultured Neural Cells.	Ribo-seq
SRX1539598	yes kcl4 TTAGGGACC RF	2016-01-21	age: P0; strain: FVB; tissue: brain cortex	Mus musculus	GSM2043500	GSE77076	28190998	Quantitative Nucleotide Level Analysis of Regulation of Translation in Response to Depolarization of Cultured Neural Cells.	Ribo-seq
SRX1539596	no kcl3 TGTGTGAAG RF	2016-01-21	age: P0; strain: FVB; tissue: brain cortex	Mus musculus	GSM2043498	GSE77076	28190998	Quantitative Nucleotide Level Analysis of Regulation of Translation in Response to Depolarization of Cultured Neural Cells.	Ribo-seq
SRX1539594	no kcl2 ACATCTCTT RF	2016-01-21	age: P0; strain: FVB; tissue: brain cortex	Mus musculus	GSM2043496	GSE77076	28190998	Quantitative Nucleotide Level Analysis of Regulation of Translation in Response to Depolarization of Cultured Neural Cells.	Ribo-seq
SRX1539592	no kcl1 GACACCGGT RF	2016-01-21	age: P0; strain: FVB; tissue: brain cortex	Mus musculus	GSM2043494	GSE77076	28190998	Quantitative Nucleotide Level Analysis of Regulation of Translation in Response to Depolarization of Cultured Neural Cells.	Ribo-seq
SRX1357218	A3-1 RPF	2015-10-20	cell line: ES cell line A3-1; sirna sequence for luciferase: UCGAAGUACUCAGCGUAAGdTdT/CUUACGCUGAGUACUUCGAdTdT	Mus musculus	GSM1914373	GSE72064	26430118	Multiple repressive mechanisms in the hippocampus during memory formation.	Ribo-seq
SRX1354303	BMDC footprints, cycloheximide-treated, 9 h LPS, replicate 1	2015-10-19	cell type: Bone marrow-derived dendritic cells; age: 6-8 weeks; stimulation: 9 h LPS; ribosome inhibitor treatment: 100 ug/mL cycloheximide, 1 min; rrna subtraction strategy: Subtractive hybridization; strain: C57BL/6J	Mus musculus	GSM1911118	GSE74139	26638175	A Regression-Based Analysis of Ribosome-Profiling Data Reveals a Conserved Complexity to Mammalian Translation.	Ribo-seq
SRX1354301	BMDC footprints, cycloheximide-treated, 8 h LPS, replicate 1	2015-10-19	cell type: Bone marrow-derived dendritic cells; age: 6-8 weeks; stimulation: 8 h LPS; ribosome inhibitor treatment: 100 ug/mL cycloheximide, 1 min; rrna subtraction strategy: Subtractive hybridization; strain: C57BL/6J	Mus musculus	GSM1911116	GSE74139	26638175	A Regression-Based Analysis of Ribosome-Profiling Data Reveals a Conserved Complexity to Mammalian Translation.	Ribo-seq
SRX1354299	BMDC footprints, cycloheximide-treated, 6 h LPS, replicate 1	2015-10-19	cell type: Bone marrow-derived dendritic cells; age: 6-8 weeks; stimulation: 6 h LPS; ribosome inhibitor treatment: 100 ug/mL cycloheximide, 1 min; rrna subtraction strategy: Subtractive hybridization; strain: C57BL/6J	Mus musculus	GSM1911114	GSE74139	26638175	A Regression-Based Analysis of Ribosome-Profiling Data Reveals a Conserved Complexity to Mammalian Translation.	Ribo-seq
SRX1354297	BMDC footprints, cycloheximide-treated, 4 h LPS, replicate 1	2015-10-19	cell type: Bone marrow-derived dendritic cells; age: 6-8 weeks; stimulation: 4 h LPS; ribosome inhibitor treatment: 100 ug/mL cycloheximide, 1 min; rrna subtraction strategy: Subtractive hybridization; strain: C57BL/6J	Mus musculus	GSM1911112	GSE74139	26638175	A Regression-Based Analysis of Ribosome-Profiling Data Reveals a Conserved Complexity to Mammalian Translation.	Ribo-seq
SRX1354288	BMDC footprints, no drug treatment, 12 h LPS	2015-10-19	cell type: Bone marrow-derived dendritic cells; age: 6-8 weeks; stimulation: 12 h LPS; ribosome inhibitor treatment: None; rrna subtraction strategy: RiboZero; strain: C57BL/6J	Mus musculus	GSM1911103	GSE74139	26638175	A Regression-Based Analysis of Ribosome-Profiling Data Reveals a Conserved Complexity to Mammalian Translation.	Ribo-seq
SRX1354287	BMDC footprints, no drug treatment, 9 h LPS	2015-10-19	cell type: Bone marrow-derived dendritic cells; age: 6-8 weeks; stimulation: 9 h LPS; ribosome inhibitor treatment: None; rrna subtraction strategy: RiboZero; strain: C57BL/6J	Mus musculus	GSM1911102	GSE74139	26638175	A Regression-Based Analysis of Ribosome-Profiling Data Reveals a Conserved Complexity to Mammalian Translation.	Ribo-seq
SRX1354286	BMDC footprints, no drug treatment, 8 h LPS	2015-10-19	cell type: Bone marrow-derived dendritic cells; age: 6-8 weeks; stimulation: 8 h LPS; ribosome inhibitor treatment: None; rrna subtraction strategy: RiboZero; strain: C57BL/6J	Mus musculus	GSM1911101	GSE74139	26638175	A Regression-Based Analysis of Ribosome-Profiling Data Reveals a Conserved Complexity to Mammalian Translation.	Ribo-seq
SRX1354285	BMDC footprints, no drug treatment, 6 h LPS	2015-10-19	cell type: Bone marrow-derived dendritic cells; age: 6-8 weeks; stimulation: 6 h LPS; ribosome inhibitor treatment: None; rrna subtraction strategy: RiboZero; strain: C57BL/6J	Mus musculus	GSM1911100	GSE74139	26638175	A Regression-Based Analysis of Ribosome-Profiling Data Reveals a Conserved Complexity to Mammalian Translation.	Ribo-seq
SRX1354284	BMDC footprints, no drug treatment, 4 h LPS	2015-10-19	cell type: Bone marrow-derived dendritic cells; age: 6-8 weeks; stimulation: 4 h LPS; ribosome inhibitor treatment: None; rrna subtraction strategy: RiboZero; strain: C57BL/6J	Mus musculus	GSM1911099	GSE74139	26638175	A Regression-Based Analysis of Ribosome-Profiling Data Reveals a Conserved Complexity to Mammalian Translation.	Ribo-seq
SRX1354283	BMDC footprints, no drug treatment, 2 h LPS	2015-10-19	cell type: Bone marrow-derived dendritic cells; age: 6-8 weeks; stimulation: 2 h LPS; ribosome inhibitor treatment: None; rrna subtraction strategy: RiboZero; strain: C57BL/6J	Mus musculus	GSM1911098	GSE74139	26638175	A Regression-Based Analysis of Ribosome-Profiling Data Reveals a Conserved Complexity to Mammalian Translation.	Ribo-seq
SRX1354282	BMDC footprints, no drug treatment, 1 h LPS	2015-10-19	cell type: Bone marrow-derived dendritic cells; age: 6-8 weeks; stimulation: 1 h LPS; ribosome inhibitor treatment: None; rrna subtraction strategy: RiboZero; strain: C57BL/6J	Mus musculus	GSM1911097	GSE74139	26638175	A Regression-Based Analysis of Ribosome-Profiling Data Reveals a Conserved Complexity to Mammalian Translation.	Ribo-seq
SRX1354281	BMDC footprints, no drug treatment, 0.5 h LPS	2015-10-19	cell type: Bone marrow-derived dendritic cells; age: 6-8 weeks; stimulation: 0.5 h LPS; ribosome inhibitor treatment: None; rrna subtraction strategy: RiboZero; strain: C57BL/6J	Mus musculus	GSM1911096	GSE74139	26638175	A Regression-Based Analysis of Ribosome-Profiling Data Reveals a Conserved Complexity to Mammalian Translation.	Ribo-seq
SRX1295314	WT RF ZT22 B RFP	2015-09-29	strain: C57BL/6; tissu: Liver; age: post natal day 12-16; feeding: Night restricted; genotype: Wild type	Mus musculus	GSM1897939	GSE73553	28475894	Diurnal Oscillations in Liver Mass and Cell Size Accompany Ribosome Assembly Cycles.	Ribo-seq
SRX1295312	WT RF ZT14 B RFP	2015-09-29	strain: C57BL/6; tissu: Liver; age: post natal day 12-16; feeding: Night restricted; genotype: Wild type	Mus musculus	GSM1897937	GSE73553	28475894	Diurnal Oscillations in Liver Mass and Cell Size Accompany Ribosome Assembly Cycles.	Ribo-seq
SRX1295310	WT RF ZT06 B RFP	2015-09-29	strain: C57BL/6; tissu: Liver; age: post natal day 12-16; feeding: Night restricted; genotype: Wild type	Mus musculus	GSM1897935	GSE73553	28475894	Diurnal Oscillations in Liver Mass and Cell Size Accompany Ribosome Assembly Cycles.	Ribo-seq
SRX1295309	WT RF ZT02 B RFP	2015-09-29	strain: C57BL/6; tissu: Liver; age: post natal day 12-16; feeding: Night restricted; genotype: Wild type	Mus musculus	GSM1897934	GSE73553	28475894	Diurnal Oscillations in Liver Mass and Cell Size Accompany Ribosome Assembly Cycles.	Ribo-seq
SRX1295308	WT RF ZT22 A RFP	2015-09-29	strain: C57BL/6; tissu: Liver; age: post natal day 12-16; feeding: Night restricted; genotype: Wild type	Mus musculus	GSM1897933	GSE73553	28475894	Diurnal Oscillations in Liver Mass and Cell Size Accompany Ribosome Assembly Cycles.	Ribo-seq
SRX1295307	WT RF ZT18 A RFP	2015-09-29	strain: C57BL/6; tissu: Liver; age: post natal day 12-16; feeding: Night restricted; genotype: Wild type	Mus musculus	GSM1897932	GSE73553	28475894	Diurnal Oscillations in Liver Mass and Cell Size Accompany Ribosome Assembly Cycles.	Ribo-seq
SRX1295306	WT RF ZT14 A RFP	2015-09-29	strain: C57BL/6; tissu: Liver; age: post natal day 12-16; feeding: Night restricted; genotype: Wild type	Mus musculus	GSM1897931	GSE73553	28475894	Diurnal Oscillations in Liver Mass and Cell Size Accompany Ribosome Assembly Cycles.	Ribo-seq
SRX1295304	WT RF ZT06 A RFP	2015-09-29	strain: C57BL/6; tissu: Liver; age: post natal day 12-16; feeding: Night restricted; genotype: Wild type	Mus musculus	GSM1897929	GSE73553	28475894	Diurnal Oscillations in Liver Mass and Cell Size Accompany Ribosome Assembly Cycles.	Ribo-seq
SRX1295303	WT RF ZT02 A RFP	2015-09-29	strain: C57BL/6; tissu: Liver; age: post natal day 12-16; feeding: Night restricted; genotype: Wild type	Mus musculus	GSM1897928	GSE73553	28475894	Diurnal Oscillations in Liver Mass and Cell Size Accompany Ribosome Assembly Cycles.	Ribo-seq
SRX1295302	KO RF ZT22 D RFP	2015-09-29	strain: Bmal -/-; tissu: Liver; age: post natal day 12-16; feeding: Night restricted; genotype: Bmal -/-	Mus musculus	GSM1897927	GSE73553	28475894	Diurnal Oscillations in Liver Mass and Cell Size Accompany Ribosome Assembly Cycles.	Ribo-seq
SRX1295301	KO RF ZT18 D RFP	2015-09-29	strain: Bmal -/-; tissu: Liver; age: post natal day 12-16; feeding: Night restricted; genotype: Bmal -/-	Mus musculus	GSM1897926	GSE73553	28475894	Diurnal Oscillations in Liver Mass and Cell Size Accompany Ribosome Assembly Cycles.	Ribo-seq
SRX1295299	KO RF ZT10 D RFP	2015-09-29	strain: Bmal -/-; tissu: Liver; age: post natal day 12-16; feeding: Night restricted; genotype: Bmal -/-	Mus musculus	GSM1897924	GSE73553	28475894	Diurnal Oscillations in Liver Mass and Cell Size Accompany Ribosome Assembly Cycles.	Ribo-seq
SRX1295298	KO RF ZT06 D RFP	2015-09-29	strain: Bmal -/-; tissu: Liver; age: post natal day 12-16; feeding: Night restricted; genotype: Bmal -/-	Mus musculus	GSM1897923	GSE73553	28475894	Diurnal Oscillations in Liver Mass and Cell Size Accompany Ribosome Assembly Cycles.	Ribo-seq
SRX1295297	KO RF ZT02 D RFP	2015-09-29	strain: Bmal -/-; tissu: Liver; age: post natal day 12-16; feeding: Night restricted; genotype: Bmal -/-	Mus musculus	GSM1897922	GSE73553	28475894	Diurnal Oscillations in Liver Mass and Cell Size Accompany Ribosome Assembly Cycles.	Ribo-seq
SRX1295296	KO RF ZT22 C RFP	2015-09-29	strain: Bmal -/-; tissu: Liver; age: post natal day 12-16; feeding: Night restricted; genotype: Bmal -/-	Mus musculus	GSM1897921	GSE73553	28475894	Diurnal Oscillations in Liver Mass and Cell Size Accompany Ribosome Assembly Cycles.	Ribo-seq
SRX1295295	KO RF ZT18 C RFP	2015-09-29	strain: Bmal -/-; tissu: Liver; age: post natal day 12-16; feeding: Night restricted; genotype: Bmal -/-	Mus musculus	GSM1897920	GSE73553	28475894	Diurnal Oscillations in Liver Mass and Cell Size Accompany Ribosome Assembly Cycles.	Ribo-seq
SRX1295294	KO RF ZT14 C RFP	2015-09-29	strain: Bmal -/-; tissu: Liver; age: post natal day 12-16; feeding: Night restricted; genotype: Bmal -/-	Mus musculus	GSM1897919	GSE73553	28475894	Diurnal Oscillations in Liver Mass and Cell Size Accompany Ribosome Assembly Cycles.	Ribo-seq
SRX1295292	KO RF ZT06 C RFP	2015-09-29	strain: Bmal -/-; tissu: Liver; age: post natal day 12-16; feeding: Night restricted; genotype: Bmal -/-	Mus musculus	GSM1897917	GSE73553	28475894	Diurnal Oscillations in Liver Mass and Cell Size Accompany Ribosome Assembly Cycles.	Ribo-seq
SRX1295291	KO RF ZT02 C RFP	2015-09-29	strain: Bmal -/-; tissu: Liver; age: post natal day 12-16; feeding: Night restricted; genotype: Bmal -/-	Mus musculus	GSM1897916	GSE73553	28475894	Diurnal Oscillations in Liver Mass and Cell Size Accompany Ribosome Assembly Cycles.	Ribo-seq
SRX1295290	WT RF ZT22 D RFP	2015-09-29	strain: SV/129; tissu: Liver; age: post natal day 12-16; feeding: Night restricted; genotype: Wild type	Mus musculus	GSM1897915	GSE73553	28475894	Diurnal Oscillations in Liver Mass and Cell Size Accompany Ribosome Assembly Cycles.	Ribo-seq
SRX1295289	WT RF ZT18 D RFP	2015-09-29	strain: SV/129; tissu: Liver; age: post natal day 12-16; feeding: Night restricted; genotype: Wild type	Mus musculus	GSM1897914	GSE73553	28475894	Diurnal Oscillations in Liver Mass and Cell Size Accompany Ribosome Assembly Cycles.	Ribo-seq
SRX1295287	WT RF ZT10 D RFP	2015-09-29	strain: SV/129; tissu: Liver; age: post natal day 12-16; feeding: Night restricted; genotype: Wild type	Mus musculus	GSM1897912	GSE73553	28475894	Diurnal Oscillations in Liver Mass and Cell Size Accompany Ribosome Assembly Cycles.	Ribo-seq
SRX1295285	WT RF ZT02 D RFP	2015-09-29	strain: SV/129; tissu: Liver; age: post natal day 12-16; feeding: Night restricted; genotype: Wild type	Mus musculus	GSM1897910	GSE73553	28475894	Diurnal Oscillations in Liver Mass and Cell Size Accompany Ribosome Assembly Cycles.	Ribo-seq
SRX1295283	WT RF ZT18 C RFP	2015-09-29	strain: SV/129; tissu: Liver; age: post natal day 12-16; feeding: Night restricted; genotype: Wild type	Mus musculus	GSM1897908	GSE73553	28475894	Diurnal Oscillations in Liver Mass and Cell Size Accompany Ribosome Assembly Cycles.	Ribo-seq
SRX1295281	WT RF ZT10 C RFP	2015-09-29	strain: SV/129; tissu: Liver; age: post natal day 12-16; feeding: Night restricted; genotype: Wild type	Mus musculus	GSM1897906	GSE73553	28475894	Diurnal Oscillations in Liver Mass and Cell Size Accompany Ribosome Assembly Cycles.	Ribo-seq
SRX1295278	WT AL ZT22 D RFP	2015-09-29	strain: C57BL/6; tissu: Liver; age: post natal day 12-16; feeding: Ad Libitum; genotype: Wild type	Mus musculus	GSM1897903	GSE73553	28475894	Diurnal Oscillations in Liver Mass and Cell Size Accompany Ribosome Assembly Cycles.	Ribo-seq
SRX1295277	WT AL ZT20 D RFP	2015-09-29	strain: C57BL/6; tissu: Liver; age: post natal day 12-16; feeding: Ad Libitum; genotype: Wild type	Mus musculus	GSM1897902	GSE73553	28475894	Diurnal Oscillations in Liver Mass and Cell Size Accompany Ribosome Assembly Cycles.	Ribo-seq
SRX1295276	WT AL ZT18 D RFP	2015-09-29	strain: C57BL/6; tissu: Liver; age: post natal day 12-16; feeding: Ad Libitum; genotype: Wild type	Mus musculus	GSM1897901	GSE73553	28475894	Diurnal Oscillations in Liver Mass and Cell Size Accompany Ribosome Assembly Cycles.	Ribo-seq
SRX1295268	WT AL ZT02 D RFP	2015-09-29	strain: C57BL/6; tissu: Liver; age: post natal day 12-16; feeding: Ad Libitum; genotype: Wild type	Mus musculus	GSM1897893	GSE73553	28475894	Diurnal Oscillations in Liver Mass and Cell Size Accompany Ribosome Assembly Cycles.	Ribo-seq
SRX1295267	WT AL ZT00 D RFP	2015-09-29	strain: C57BL/6; tissu: Liver; age: post natal day 12-16; feeding: Ad Libitum; genotype: Wild type	Mus musculus	GSM1897892	GSE73553	28475894	Diurnal Oscillations in Liver Mass and Cell Size Accompany Ribosome Assembly Cycles.	Ribo-seq
SRX1295266	WT AL ZT22 C RFP	2015-09-29	strain: C57BL/6; tissu: Liver; age: post natal day 12-16; feeding: Ad Libitum; genotype: Wild type	Mus musculus	GSM1897891	GSE73553	28475894	Diurnal Oscillations in Liver Mass and Cell Size Accompany Ribosome Assembly Cycles.	Ribo-seq
SRX1295263	WT AL ZT16 C RFP	2015-09-29	strain: C57BL/6; tissu: Liver; age: post natal day 12-16; feeding: Ad Libitum; genotype: Wild type	Mus musculus	GSM1897888	GSE73553	28475894	Diurnal Oscillations in Liver Mass and Cell Size Accompany Ribosome Assembly Cycles.	Ribo-seq
SRX1295255	WT AL ZT00 C RFP	2015-09-29	strain: C57BL/6; tissu: Liver; age: post natal day 12-16; feeding: Ad Libitum; genotype: Wild type	Mus musculus	GSM1897880	GSE73553	28475894	Diurnal Oscillations in Liver Mass and Cell Size Accompany Ribosome Assembly Cycles.	Ribo-seq
SRX1295254	WT AL ZT22 B RFP	2015-09-29	strain: C57BL/6; tissu: Liver; age: post natal day 12-16; feeding: Ad Libitum; genotype: Wild type	Mus musculus	GSM1897879	GSE73553	28475894	Diurnal Oscillations in Liver Mass and Cell Size Accompany Ribosome Assembly Cycles.	Ribo-seq
SRX1295252	WT AL ZT18 B RFP	2015-09-29	strain: C57BL/6; tissu: Liver; age: post natal day 12-16; feeding: Ad Libitum; genotype: Wild type	Mus musculus	GSM1897877	GSE73553	28475894	Diurnal Oscillations in Liver Mass and Cell Size Accompany Ribosome Assembly Cycles.	Ribo-seq
SRX1295247	WT AL ZT08 B RFP	2015-09-29	strain: C57BL/6; tissu: Liver; age: post natal day 12-16; feeding: Ad Libitum; genotype: Wild type	Mus musculus	GSM1897872	GSE73553	28475894	Diurnal Oscillations in Liver Mass and Cell Size Accompany Ribosome Assembly Cycles.	Ribo-seq
SRX1295246	WT AL ZT06 B RFP	2015-09-29	strain: C57BL/6; tissu: Liver; age: post natal day 12-16; feeding: Ad Libitum; genotype: Wild type	Mus musculus	GSM1897871	GSE73553	28475894	Diurnal Oscillations in Liver Mass and Cell Size Accompany Ribosome Assembly Cycles.	Ribo-seq
SRX1295243	WT AL ZT00 B RFP	2015-09-29	strain: C57BL/6; tissu: Liver; age: post natal day 12-16; feeding: Ad Libitum; genotype: Wild type	Mus musculus	GSM1897868	GSE73553	28475894	Diurnal Oscillations in Liver Mass and Cell Size Accompany Ribosome Assembly Cycles.	Ribo-seq
SRX1295239	WT AL ZT16 A RFP	2015-09-29	strain: C57BL/6; tissu: Liver; age: post natal day 12-16; feeding: Ad Libitum; genotype: Wild type	Mus musculus	GSM1897864	GSE73553	28475894	Diurnal Oscillations in Liver Mass and Cell Size Accompany Ribosome Assembly Cycles.	Ribo-seq
SRX1295238	WT AL ZT14 A RFP	2015-09-29	strain: C57BL/6; tissu: Liver; age: post natal day 12-16; feeding: Ad Libitum; genotype: Wild type	Mus musculus	GSM1897863	GSE73553	28475894	Diurnal Oscillations in Liver Mass and Cell Size Accompany Ribosome Assembly Cycles.	Ribo-seq
SRX1295237	WT AL ZT12 A RFP	2015-09-29	strain: C57BL/6; tissu: Liver; age: post natal day 12-16; feeding: Ad Libitum; genotype: Wild type	Mus musculus	GSM1897862	GSE73553	28475894	Diurnal Oscillations in Liver Mass and Cell Size Accompany Ribosome Assembly Cycles.	Ribo-seq
SRX1295236	WT AL ZT10 A RFP	2015-09-29	strain: C57BL/6; tissu: Liver; age: post natal day 12-16; feeding: Ad Libitum; genotype: Wild type	Mus musculus	GSM1897861	GSE73553	28475894	Diurnal Oscillations in Liver Mass and Cell Size Accompany Ribosome Assembly Cycles.	Ribo-seq
SRX1295232	WT AL ZT02 A RFP	2015-09-29	strain: C57BL/6; tissu: Liver; age: post natal day 12-16; feeding: Ad Libitum; genotype: Wild type	Mus musculus	GSM1897857	GSE73553	28475894	Diurnal Oscillations in Liver Mass and Cell Size Accompany Ribosome Assembly Cycles.	Ribo-seq
SRX1295231	WT AL ZT00 A RFP	2015-09-29	strain: C57BL/6; tissu: Liver; age: post natal day 12-16; feeding: Ad Libitum; genotype: Wild type	Mus musculus	GSM1897856	GSE73553	28475894	Diurnal Oscillations in Liver Mass and Cell Size Accompany Ribosome Assembly Cycles.	Ribo-seq
SRX1281620	RPF-siKrr1-3	2015-09-23	cell type: embryonic stem cell	Mus musculus	GSM1891969	GSE73369	26443847	Role of the small subunit processome in the maintenance of pluripotent stem cells.	Ribo-seq
SRX1281619	RPF-siKrr1-2	2015-09-23	cell type: embryonic stem cell	Mus musculus	GSM1891968	GSE73369	26443847	Role of the small subunit processome in the maintenance of pluripotent stem cells.	Ribo-seq
SRX1281618	RPF-siKrr1-1	2015-09-23	cell type: embryonic stem cell	Mus musculus	GSM1891967	GSE73369	26443847	Role of the small subunit processome in the maintenance of pluripotent stem cells.	Ribo-seq
SRX1281617	RPF-Lipo	2015-09-23	cell type: embryonic stem cell	Mus musculus	GSM1891966	GSE73369	26443847	Role of the small subunit processome in the maintenance of pluripotent stem cells.	Ribo-seq
SRX1281616	RPF-siNC	2015-09-23	cell type: embryonic stem cell	Mus musculus	GSM1891965	GSE73369	26443847	Role of the small subunit processome in the maintenance of pluripotent stem cells.	Ribo-seq
SRX1281615	RPF-siGFP	2015-09-23	cell type: embryonic stem cell	Mus musculus	GSM1891964	GSE73369	26443847	Role of the small subunit processome in the maintenance of pluripotent stem cells.	Ribo-seq
SRX1213374	ART seq WT rep2	2015-09-09	strain background: 129/Ola; age: E14; genotype/variation: wild type; cell type: Mouse embryonic stem cells (mESCs)	Mus musculus	GSM1873379	GSE72851	28225755	Intragenic DNA methylation prevents spurious transcription initiation.	Ribo-seq
SRX1213373	ART seq WT rep1	2015-09-09	strain background: 129/Ola; age: E14; genotype/variation: wild type; cell type: Mouse embryonic stem cells (mESCs)	Mus musculus	GSM1873378	GSE72851	28225755	Intragenic DNA methylation prevents spurious transcription initiation.	Ribo-seq
SRX1213372	ART seq KO rep2	2015-09-09	strain background: 129/Ola; age: E14; genotype/variation: Dnmt3b ko; cell type: Mouse embryonic stem cells (mESCs)	Mus musculus	GSM1873377	GSE72851	28225755	Intragenic DNA methylation prevents spurious transcription initiation.	Ribo-seq
SRX1213371	ART seq KO rep1	2015-09-09	strain background: 129/Ola; age: E14; genotype/variation: Dnmt3b ko; cell type: Mouse embryonic stem cells (mESCs)	Mus musculus	GSM1873376	GSE72851	28225755	Intragenic DNA methylation prevents spurious transcription initiation.	Ribo-seq
SRX1149703	Ribosome profile WT1	2015-08-14	tumour stage: skin papilloma; strain: C57BL/6; age: 1 month	Mus musculus	GSM1854031	GSE72066	27306184	Stem cell function and stress response are controlled by protein synthesis.	Ribo-seq
SRX1149679	RPF primary culture	2015-08-14	strain: C57BL/6N; stress: N/A; cell culture: hippocampal primary culture	Mus musculus	GSM1854013	GSE72064	26430118	Multiple repressive mechanisms in the hippocampus during memory formation.	Ribo-seq
SRX1149673	RPF 4hr rep3	2015-08-14	strain: C57BL/6N; stress: contextual fear conditioning; time: 4 hr; tissue: hippocampus	Mus musculus	GSM1854007	GSE72064	26430118	Multiple repressive mechanisms in the hippocampus during memory formation.	Ribo-seq
SRX1149672	RPF 30min rep3	2015-08-14	strain: C57BL/6N; stress: contextual fear conditioning; time: 30 min; tissue: hippocampus	Mus musculus	GSM1854006	GSE72064	26430118	Multiple repressive mechanisms in the hippocampus during memory formation.	Ribo-seq
SRX1149671	RPF 10min rep3	2015-08-14	strain: C57BL/6N; stress: contextual fear conditioning; time: 10 min; tissue: hippocampus	Mus musculus	GSM1854005	GSE72064	26430118	Multiple repressive mechanisms in the hippocampus during memory formation.	Ribo-seq
SRX1149670	RPF 5min rep3	2015-08-14	strain: C57BL/6N; stress: contextual fear conditioning; time: 5 min; tissue: hippocampus	Mus musculus	GSM1854004	GSE72064	26430118	Multiple repressive mechanisms in the hippocampus during memory formation.	Ribo-seq
SRX1149669	RPF control rep3	2015-08-14	strain: C57BL/6N; stress: control (without stimulus); time: control; tissue: hippocampus	Mus musculus	GSM1854003	GSE72064	26430118	Multiple repressive mechanisms in the hippocampus during memory formation.	Ribo-seq
SRX1149663	RPF 4hr rep2	2015-08-14	strain: C57BL/6N; stress: contextual fear conditioning; time: 4 hr; tissue: hippocampus	Mus musculus	GSM1853997	GSE72064	26430118	Multiple repressive mechanisms in the hippocampus during memory formation.	Ribo-seq
SRX1149662	RPF 30min rep2	2015-08-14	strain: C57BL/6N; stress: contextual fear conditioning; time: 30 min; tissue: hippocampus	Mus musculus	GSM1853996	GSE72064	26430118	Multiple repressive mechanisms in the hippocampus during memory formation.	Ribo-seq
SRX1149661	RPF 10min rep2	2015-08-14	strain: C57BL/6N; stress: contextual fear conditioning; time: 10 min; tissue: hippocampus	Mus musculus	GSM1853995	GSE72064	26430118	Multiple repressive mechanisms in the hippocampus during memory formation.	Ribo-seq
SRX1149660	RPF 5min rep2	2015-08-14	strain: C57BL/6N; stress: contextual fear conditioning; time: 5 min; tissue: hippocampus	Mus musculus	GSM1853994	GSE72064	26430118	Multiple repressive mechanisms in the hippocampus during memory formation.	Ribo-seq
SRX1149659	RPF control rep2	2015-08-14	strain: C57BL/6N; stress: control (without stimulus); time: control; tissue: hippocampus	Mus musculus	GSM1853993	GSE72064	26430118	Multiple repressive mechanisms in the hippocampus during memory formation.	Ribo-seq
SRX1149653	RPF 4hr rep1	2015-08-14	strain: C57BL/6N; stress: contextual fear conditioning; time: 4 hr; tissue: hippocampus	Mus musculus	GSM1853987	GSE72064	26430118	Multiple repressive mechanisms in the hippocampus during memory formation.	Ribo-seq
SRX1149652	RPF 30min rep1	2015-08-14	strain: C57BL/6N; stress: contextual fear conditioning; time: 30 min; tissue: hippocampus	Mus musculus	GSM1853986	GSE72064	26430118	Multiple repressive mechanisms in the hippocampus during memory formation.	Ribo-seq
SRX1149651	RPF 10min rep1	2015-08-14	strain: C57BL/6N; stress: contextual fear conditioning; time: 10 min; tissue: hippocampus	Mus musculus	GSM1853985	GSE72064	26430118	Multiple repressive mechanisms in the hippocampus during memory formation.	Ribo-seq
SRX1149650	RPF 5min rep1	2015-08-14	strain: C57BL/6N; stress: contextual fear conditioning; time: 5 min; tissue: hippocampus	Mus musculus	GSM1853984	GSE72064	26430118	Multiple repressive mechanisms in the hippocampus during memory formation.	Ribo-seq
SRX1149649	RPF control rep1	2015-08-14	strain: C57BL/6N; stress: control (without stimulus); time: control; tissue: hippocampus	Mus musculus	GSM1853983	GSE72064	26430118	Multiple repressive mechanisms in the hippocampus during memory formation.	Ribo-seq
SRX1117791	Ribo-Seq, Msi2 shRNA, rep.3	2015-07-24	cell type: Spontaneously Immortalized Mouse Keratinocyte Culture; strain: C57BL/6	Mus musculus	GSM1832724	GSE71333	27034466	Genome-wide analysis of Musashi-2 targets reveals novel functions in governing epithelial cell migration.	Ribo-seq
SRX1117789	Ribo-Seq, Msi2 shRNA, rep.1	2015-07-24	cell type: Spontaneously Immortalized Mouse Keratinocyte Culture; strain: C57BL/6	Mus musculus	GSM1832722	GSE71333	27034466	Genome-wide analysis of Musashi-2 targets reveals novel functions in governing epithelial cell migration.	Ribo-seq
ERX973905	Illumina HiSeq 2000 sequencing; A comparison of the effects of duplex-specific nuclease, antisense oligonucleotides, and riboZero rRNA depletion on ribo-Seq data from mouse	2021-11-02	A comparison of the effects of duplex-specific nuclease, antisense oligonucleotides, and riboZero rRNA depletion on ribo-Seq data from mouse	Mus musculus	-	-	-	-	Ribo-seq
ERX973904	Illumina HiSeq 2000 sequencing; A comparison of the effects of duplex-specific nuclease, antisense oligonucleotides, and riboZero rRNA depletion on ribo-Seq data from mouse	2021-10-08	A comparison of the effects of duplex-specific nuclease, antisense oligonucleotides, and riboZero rRNA depletion on ribo-Seq data from mouse	Mus musculus	-	-	-	-	Ribo-seq
ERX973902	Illumina HiSeq 2000 sequencing; A comparison of the effects of duplex-specific nuclease, antisense oligonucleotides, and riboZero rRNA depletion on ribo-Seq data from mouse	2021-10-08	A comparison of the effects of duplex-specific nuclease, antisense oligonucleotides, and riboZero rRNA depletion on ribo-Seq data from mouse	Mus musculus	-	-	-	-	Ribo-seq
ERX973901	Illumina HiSeq 2000 sequencing; A comparison of the effects of duplex-specific nuclease, antisense oligonucleotides, and riboZero rRNA depletion on ribo-Seq data from mouse	2021-10-08	A comparison of the effects of duplex-specific nuclease, antisense oligonucleotides, and riboZero rRNA depletion on ribo-Seq data from mouse	Mus musculus	-	-	-	-	Ribo-seq
ERX558439	Illumina HiSeq 2000 sequencing; Examples of ribosome profiling in chlamydomonas and mouse	2021-10-08	Examples of ribosome profiling in chlamydomonas and mouse	Mus musculus	-	-	-	-	Ribo-seq
ERX552892	Illumina HiSeq 2000 sequencing	2021-02-11	We monitored translation at nucleotide resolution in a genome-wide high throughput manner, using ribosome profiling on the murine C2C12 cell line, a model for skeletal muscle differentiation. We simplified the existing protocol and developed a data analys	Mus musculus	-	-	-	-	Ribo-seq
ERX552891	Illumina HiSeq 2000 sequencing	2021-02-14	We monitored translation at nucleotide resolution in a genome-wide high throughput manner, using ribosome profiling on the murine C2C12 cell line, a model for skeletal muscle differentiation. We simplified the existing protocol and developed a data analys	Mus musculus	-	-	-	-	Ribo-seq
ERX552890	Illumina HiSeq 2000 sequencing	2021-07-01	We monitored translation at nucleotide resolution in a genome-wide high throughput manner, using ribosome profiling on the murine C2C12 cell line, a model for skeletal muscle differentiation. We simplified the existing protocol and developed a data analys	Mus musculus	-	-	-	-	Ribo-seq
ERX552889	Illumina HiSeq 2000 sequencing	2021-03-21	We monitored translation at nucleotide resolution in a genome-wide high throughput manner, using ribosome profiling on the murine C2C12 cell line, a model for skeletal muscle differentiation. We simplified the existing protocol and developed a data analys	Mus musculus	-	-	-	-	Ribo-seq
ERX552888	Illumina HiSeq 2000 sequencing	2021-07-01	We monitored translation at nucleotide resolution in a genome-wide high throughput manner, using ribosome profiling on the murine C2C12 cell line, a model for skeletal muscle differentiation. We simplified the existing protocol and developed a data analys	Mus musculus	-	-	-	-	Ribo-seq
ERX552886	Illumina HiSeq 2000 sequencing	2021-03-25	We monitored translation at nucleotide resolution in a genome-wide high throughput manner, using ribosome profiling on the murine C2C12 cell line, a model for skeletal muscle differentiation. We simplified the existing protocol and developed a data analys	Mus musculus	-	-	-	-	Ribo-seq
ERX552885	Illumina HiSeq 2000 sequencing	2021-03-31	We monitored translation at nucleotide resolution in a genome-wide high throughput manner, using ribosome profiling on the murine C2C12 cell line, a model for skeletal muscle differentiation. We simplified the existing protocol and developed a data analys	Mus musculus	-	-	-	-	Ribo-seq
ERX552884	Illumina HiSeq 2000 sequencing	2021-03-23	We monitored translation at nucleotide resolution in a genome-wide high throughput manner, using ribosome profiling on the murine C2C12 cell line, a model for skeletal muscle differentiation. We simplified the existing protocol and developed a data analys	Mus musculus	-	-	-	-	Ribo-seq
ERX552883	Illumina HiSeq 2000 sequencing	2021-03-23	We monitored translation at nucleotide resolution in a genome-wide high throughput manner, using ribosome profiling on the murine C2C12 cell line, a model for skeletal muscle differentiation. We simplified the existing protocol and developed a data analys	Mus musculus	-	-	-	-	Ribo-seq
ERX552882	Illumina HiSeq 2000 sequencing	2021-03-12	We monitored translation at nucleotide resolution in a genome-wide high throughput manner, using ribosome profiling on the murine C2C12 cell line, a model for skeletal muscle differentiation. We simplified the existing protocol and developed a data analys	Mus musculus	-	-	-	-	Ribo-seq
ERX552881	Illumina HiSeq 2000 sequencing	2021-03-27	We monitored translation at nucleotide resolution in a genome-wide high throughput manner, using ribosome profiling on the murine C2C12 cell line, a model for skeletal muscle differentiation. We simplified the existing protocol and developed a data analys	Mus musculus	-	-	-	-	Ribo-seq
ERX3772940	Illumina HiSeq 2500 sequencing; Using ribosome profiling and matched RNA sequencing to study the co-evolution of transcriptome and translatome in mammalian organs	2021-10-09	Using ribosome profiling and matched RNA sequencing to study the evolution of gene expression levels in mammalian organs across two major gene expression layers	Mus musculus	-	-	-	-	Ribo-seq
ERX3391948	Illumina HiSeq 2500 sequencing	2021-05-01	Cardiac Ribo-seq and polyA-RNA-seq raw data of 2 Human iPSC Lines, 6 Male Mice and 10 Male Rats	Mus musculus	-	-	-	-	Ribo-seq
ERX3391947	Illumina HiSeq 2500 sequencing	2021-05-01	Cardiac Ribo-seq and polyA-RNA-seq raw data of 2 Human iPSC Lines, 6 Male Mice and 10 Male Rats	Mus musculus	-	-	-	-	Ribo-seq
ERX3391946	Illumina HiSeq 2500 sequencing	2021-05-01	Cardiac Ribo-seq and polyA-RNA-seq raw data of 2 Human iPSC Lines, 6 Male Mice and 10 Male Rats	Mus musculus	-	-	-	-	Ribo-seq
ERX3391945	Illumina HiSeq 2500 sequencing	2021-05-01	Cardiac Ribo-seq and polyA-RNA-seq raw data of 2 Human iPSC Lines, 6 Male Mice and 10 Male Rats	Mus musculus	-	-	-	-	Ribo-seq
ERX3391944	Illumina HiSeq 2500 sequencing	2021-05-01	Cardiac Ribo-seq and polyA-RNA-seq raw data of 2 Human iPSC Lines, 6 Male Mice and 10 Male Rats	Mus musculus	-	-	-	-	Ribo-seq
ERX3391943	Illumina HiSeq 2500 sequencing	2021-05-01	Cardiac Ribo-seq and polyA-RNA-seq raw data of 2 Human iPSC Lines, 6 Male Mice and 10 Male Rats	Mus musculus	-	-	-	-	Ribo-seq
ERX2819272	Illumina HiSeq 2500 sequencing; Using ribosome profiling and matched RNA sequencing to study the evolution of gene expression levels in mammalian organs across two major gene expression layers	2021-06-20	Using ribosome profiling and matched RNA sequencing to study the evolution of gene expression levels in mammalian organs across two major gene expression layers	Mus musculus	-	-	-	-	Ribo-seq
ERX2819271	Illumina HiSeq 2500 sequencing; Using ribosome profiling and matched RNA sequencing to study the evolution of gene expression levels in mammalian organs across two major gene expression layers	2021-06-27	Using ribosome profiling and matched RNA sequencing to study the evolution of gene expression levels in mammalian organs across two major gene expression layers	Mus musculus	-	-	-	-	Ribo-seq
ERX2819227	Illumina HiSeq 2500 sequencing; Using ribosome profiling and matched RNA sequencing to study the evolution of gene expression levels in mammalian organs across two major gene expression layers	2021-06-20	Using ribosome profiling and matched RNA sequencing to study the evolution of gene expression levels in mammalian organs across two major gene expression layers	Mus musculus	-	-	-	-	Ribo-seq
ERX2819226	Illumina HiSeq 2500 sequencing; Using ribosome profiling and matched RNA sequencing to study the evolution of gene expression levels in mammalian organs across two major gene expression layers	2021-06-27	Using ribosome profiling and matched RNA sequencing to study the evolution of gene expression levels in mammalian organs across two major gene expression layers	Mus musculus	-	-	-	-	Ribo-seq
ERX2819225	Illumina HiSeq 2500 sequencing; Using ribosome profiling and matched RNA sequencing to study the evolution of gene expression levels in mammalian organs across two major gene expression layers	2021-10-09	Using ribosome profiling and matched RNA sequencing to study the evolution of gene expression levels in mammalian organs across two major gene expression layers	Mus musculus	-	-	-	-	Ribo-seq
ERX2819221	Illumina HiSeq 2500 sequencing; Using ribosome profiling and matched RNA sequencing to study the evolution of gene expression levels in mammalian organs across two major gene expression layers	2021-06-20	Using ribosome profiling and matched RNA sequencing to study the evolution of gene expression levels in mammalian organs across two major gene expression layers	Mus musculus	-	-	-	-	Ribo-seq
ERX2819220	Illumina HiSeq 2500 sequencing; Using ribosome profiling and matched RNA sequencing to study the evolution of gene expression levels in mammalian organs across two major gene expression layers	2021-06-27	Using ribosome profiling and matched RNA sequencing to study the evolution of gene expression levels in mammalian organs across two major gene expression layers	Mus musculus	-	-	-	-	Ribo-seq
ERX2819219	Illumina HiSeq 2500 sequencing; Using ribosome profiling and matched RNA sequencing to study the evolution of gene expression levels in mammalian organs across two major gene expression layers	2021-10-09	Using ribosome profiling and matched RNA sequencing to study the evolution of gene expression levels in mammalian organs across two major gene expression layers	Mus musculus	-	-	-	-	Ribo-seq
ERX2819215	Illumina HiSeq 2500 sequencing; Using ribosome profiling and matched RNA sequencing to study the evolution of gene expression levels in mammalian organs across two major gene expression layers	2021-06-20	Using ribosome profiling and matched RNA sequencing to study the evolution of gene expression levels in mammalian organs across two major gene expression layers	Mus musculus	-	-	-	-	Ribo-seq
ERX2819214	Illumina HiSeq 2500 sequencing; Using ribosome profiling and matched RNA sequencing to study the evolution of gene expression levels in mammalian organs across two major gene expression layers	2021-06-20	Using ribosome profiling and matched RNA sequencing to study the evolution of gene expression levels in mammalian organs across two major gene expression layers	Mus musculus	-	-	-	-	Ribo-seq
ERX2819213	Illumina HiSeq 2500 sequencing; Using ribosome profiling and matched RNA sequencing to study the evolution of gene expression levels in mammalian organs across two major gene expression layers	2021-10-09	Using ribosome profiling and matched RNA sequencing to study the evolution of gene expression levels in mammalian organs across two major gene expression layers	Mus musculus	-	-	-	-	Ribo-seq
ERX1789750	Sample 9	2021-10-20	Analysis of cardiovirus and infected host-cell gene expression through RNA sequencing and ribosome profiling	Mus musculus	-	-	-	-	Ribo-seq
ERX1789748	Sample 7	2021-10-20	Analysis of cardiovirus and infected host-cell gene expression through RNA sequencing and ribosome profiling	Mus musculus	-	-	-	-	Ribo-seq
ERX1789747	Sample 6	2021-10-20	Analysis of cardiovirus and infected host-cell gene expression through RNA sequencing and ribosome profiling	Mus musculus	-	-	-	-	Ribo-seq
ERX1789746	Sample 5	2019-09-05	Analysis of cardiovirus and infected host-cell gene expression through RNA sequencing and ribosome profiling	Mus musculus	-	-	-	-	Ribo-seq
ERX1789742	Sample 2	2021-10-20	Analysis of cardiovirus and infected host-cell gene expression through RNA sequencing and ribosome profiling	Mus musculus	-	-	-	-	Ribo-seq
ERX1789735	Sample 13	2021-10-20	Analysis of cardiovirus and infected host-cell gene expression through RNA sequencing and ribosome profiling	Mus musculus	-	-	-	-	Ribo-seq
ERX1789732	Sample 10	2021-10-20	Analysis of cardiovirus and infected host-cell gene expression through RNA sequencing and ribosome profiling	Mus musculus	-	-	-	-	Ribo-seq
ERX1789731	Sample 1	2019-09-05	Analysis of cardiovirus and infected host-cell gene expression through RNA sequencing and ribosome profiling	Mus musculus	-	-	-	-	Ribo-seq
ERX1622084	Riboseq Soma br3	2021-10-20	RNA localization is a key determinant of neurite-enriched proteome - Riboseq	Mus musculus	-	-	-	-	Ribo-seq
ERX1622083	Riboseq Soma br2	2019-09-05	RNA localization is a key determinant of neurite-enriched proteome - Riboseq	Mus musculus	-	-	-	-	Ribo-seq
ERX1622082	Riboseq Soma br1	2019-09-05	RNA localization is a key determinant of neurite-enriched proteome - Riboseq	Mus musculus	-	-	-	-	Ribo-seq
ERX1622081	Riboseq Proc br3	2019-09-05	RNA localization is a key determinant of neurite-enriched proteome - Riboseq	Mus musculus	-	-	-	-	Ribo-seq
ERX1622080	Riboseq Proc br2	2019-09-05	RNA localization is a key determinant of neurite-enriched proteome - Riboseq	Mus musculus	-	-	-	-	Ribo-seq
ERX1622079	Riboseq Proc br1	2019-09-05	RNA localization is a key determinant of neurite-enriched proteome - Riboseq	Mus musculus	-	-	-	-	Ribo-seq
ERX1264403	Sample 9	2021-10-18	Analysis of coronavirus and infected host-cell gene expression through RNA sequencing and ribosome profiling	Mus musculus	-	-	-	-	Ribo-seq
ERX1264402	Sample 8	2019-09-05	Analysis of coronavirus and infected host-cell gene expression through RNA sequencing and ribosome profiling	Mus musculus	-	-	-	-	Ribo-seq
ERX1264401	Sample 7	2021-10-18	Analysis of coronavirus and infected host-cell gene expression through RNA sequencing and ribosome profiling	Mus musculus	-	-	-	-	Ribo-seq
ERX1264400	Sample 6	2021-10-18	Analysis of coronavirus and infected host-cell gene expression through RNA sequencing and ribosome profiling	Mus musculus	-	-	-	-	Ribo-seq
ERX1264399	Sample 5	2019-09-05	Analysis of coronavirus and infected host-cell gene expression through RNA sequencing and ribosome profiling	Mus musculus	-	-	-	-	Ribo-seq
ERX1264398	Sample 40	2021-10-18	Analysis of coronavirus and infected host-cell gene expression through RNA sequencing and ribosome profiling	Mus musculus	-	-	-	-	Ribo-seq
ERX1264397	Sample 4	2019-09-05	Analysis of coronavirus and infected host-cell gene expression through RNA sequencing and ribosome profiling	Mus musculus	-	-	-	-	Ribo-seq
ERX1264395	Sample 38	2019-09-05	Analysis of coronavirus and infected host-cell gene expression through RNA sequencing and ribosome profiling	Mus musculus	-	-	-	-	Ribo-seq
ERX1264394	Sample 37	2021-10-18	Analysis of coronavirus and infected host-cell gene expression through RNA sequencing and ribosome profiling	Mus musculus	-	-	-	-	Ribo-seq
ERX1264387	Sample 30	2019-09-05	Analysis of coronavirus and infected host-cell gene expression through RNA sequencing and ribosome profiling	Mus musculus	-	-	-	-	Ribo-seq
ERX1264386	Sample 3	2019-09-05	Analysis of coronavirus and infected host-cell gene expression through RNA sequencing and ribosome profiling	Mus musculus	-	-	-	-	Ribo-seq
ERX1264385	Sample 29	2021-10-18	Analysis of coronavirus and infected host-cell gene expression through RNA sequencing and ribosome profiling	Mus musculus	-	-	-	-	Ribo-seq
ERX1264384	Sample 28	2019-09-05	Analysis of coronavirus and infected host-cell gene expression through RNA sequencing and ribosome profiling	Mus musculus	-	-	-	-	Ribo-seq
ERX1264383	Sample 27	2021-10-18	Analysis of coronavirus and infected host-cell gene expression through RNA sequencing and ribosome profiling	Mus musculus	-	-	-	-	Ribo-seq
ERX1264382	Sample 26	2019-09-05	Analysis of coronavirus and infected host-cell gene expression through RNA sequencing and ribosome profiling	Mus musculus	-	-	-	-	Ribo-seq
ERX1264381	Sample 25	2021-10-18	Analysis of coronavirus and infected host-cell gene expression through RNA sequencing and ribosome profiling	Mus musculus	-	-	-	-	Ribo-seq
ERX1264380	Sample 24	2019-09-05	Analysis of coronavirus and infected host-cell gene expression through RNA sequencing and ribosome profiling	Mus musculus	-	-	-	-	Ribo-seq
ERX1264379	Sample 23	2019-09-05	Analysis of coronavirus and infected host-cell gene expression through RNA sequencing and ribosome profiling	Mus musculus	-	-	-	-	Ribo-seq
ERX1264377	Sample 21	2021-10-18	Analysis of coronavirus and infected host-cell gene expression through RNA sequencing and ribosome profiling	Mus musculus	-	-	-	-	Ribo-seq
ERX1264376	Sample 20	2021-10-18	Analysis of coronavirus and infected host-cell gene expression through RNA sequencing and ribosome profiling	Mus musculus	-	-	-	-	Ribo-seq
ERX1264375	Sample 2	2019-09-05	Analysis of coronavirus and infected host-cell gene expression through RNA sequencing and ribosome profiling	Mus musculus	-	-	-	-	Ribo-seq
ERX1264374	Sample 19	2021-10-18	Analysis of coronavirus and infected host-cell gene expression through RNA sequencing and ribosome profiling	Mus musculus	-	-	-	-	Ribo-seq
ERX1264367	Sample 12	2021-10-18	Analysis of coronavirus and infected host-cell gene expression through RNA sequencing and ribosome profiling	Mus musculus	-	-	-	-	Ribo-seq
ERX1264366	Sample 11	2019-09-05	Analysis of coronavirus and infected host-cell gene expression through RNA sequencing and ribosome profiling	Mus musculus	-	-	-	-	Ribo-seq
ERX1264365	Sample 10	2021-10-18	Analysis of coronavirus and infected host-cell gene expression through RNA sequencing and ribosome profiling	Mus musculus	-	-	-	-	Ribo-seq
ERX1264364	Sample 1	2021-10-18	Analysis of coronavirus and infected host-cell gene expression through RNA sequencing and ribosome profiling	Mus musculus	-	-	-	-	Ribo-seq
SRX5299246	RNA-seq_and_ribosome_profiling_of_heat_shocked_wild_type_and_Mettl14_-/-_mouse_embryonic_stem_cells	2019-01-28	RNA-seq_and_ribosome_profiling_of_heat_shocked_wild_type_and_Mettl14_-/-_mouse_embryonic_stem_cells	Mus musculus	GSM3580988	GSE125725	31292544	m[6]A enhances the phase separation potential of mRNA.	Ribo-seq
SRX3833150	mouse45_kidney_60sec_RiboSeq	2018-03-22	strain: C57BL6 internal animal id: 45 age: 14 weeks old mouse inhibitors: harringtonine 60 sec cycloheximide injection route: tail-vein tissue: kidney molecule subtype: ribosome footprints	Mus musculus	GSM3061277	GSE112223	33264395	Translation elongation rate varies among organs and decreases with age.	Ribo-seq
SRX3833141	mouse44_kidney_45sec_RiboSeq	2018-03-22	strain: C57BL6 internal animal id: 44 age: 14 weeks old mouse inhibitors: harringtonine 60 sec cycloheximide injection route: tail-vein tissue: kidney molecule subtype: ribosome footprints	Mus musculus	GSM3061268	GSE112223	33264395	Translation elongation rate varies among organs and decreases with age.	Ribo-seq
SRX3833131	mouse43_kidney_30sec_RiboSeq	2018-03-22	strain: C57BL6 internal animal id: 43 age: 14 weeks old mouse inhibitors: harringtonine 60 sec cycloheximide injection route: tail-vein tissue: kidney molecule subtype: ribosome footprints	Mus musculus	GSM3061258	GSE112223	33264395	Translation elongation rate varies among organs and decreases with age.	Ribo-seq
SRX3461719	R3_Ribo_-iFGFR1	2017-12-11	strain: FVB/N tissue: Mammary gland age: 4-week old genotype: MMTV-Wnt1 / MMTV-iFgfr1	Mus musculus	GSM2883482	GSE107926	29844125	FGFR1-Activated Translation of WNT Pathway Components with Structured 5' UTRs Is Vulnerable to Inhibition of EIF4A-Dependent Translation Initiation.	Ribo-seq
SRX2268422	Global_analysis_of_gene_expression_reveals_mRNA_superinduction_is_required_for_the_inducible_immune_response_to_a_bacterial_pathogen	2016-10-25	Global_analysis_of_gene_expression_reveals_mRNA_superinduction_is_required_for_the_inducible_immune_response_to_a_bacterial_pathogen	Mus musculus	GSM2360193	GSE89184	28383283	Global analysis of gene expression reveals mRNA superinduction is required for the inducible immune response to a bacterial pathogen.	Ribo-seq
[truncated: 76 more rows]

## Sheet: QTI-seq
Study	Title	Date	Characteristics	Organism	GSM_ID	GSE ID	PMID	Pubmed_title	Type
SRX876074	ELR_harr_rep2	2020-05-01	cell line: BJ cell type: Fibroblast rna type: Ribosome protected fragments	Homo sapiens	GSM1608296	GSE65885	26687005	Many lncRNAs, 5'UTRs, and pseudogenes are translated and some are likely to express functional proteins.	GTI/QTI-seq
[truncated: 76 more rows]
